# Supplementary material for: Detecting and phasing minor single-nucleotide variants from long-read sequencing data
Source: Nat Commun. 2021 May 24;12:3032. doi: 10.1038/s41467-021-23289-4 (PMC8144375; doi:10.1038/s41467-021-23289-4)
Supplement: Supplementary file 10 — Source Data [file 41467_2021_23289_MOESM10_ESM.zip]

Archive with 34 entries (33 files):
- source_data/
- __MACOSX/._source_data
- source_data/Figure_S4.zip
- __MACOSX/source_data/._Figure_S4.zip
- source_data/Figure_S7.zip
- __MACOSX/source_data/._Figure_S7.zip
- source_data/Figure_S6.zip
- __MACOSX/source_data/._Figure_S6.zip
- source_data/.DS_Store
- __MACOSX/source_data/._.DS_Store
- source_data/Figure_S2.xlsx
- __MACOSX/source_data/._Figure_S2.xlsx
- source_data/Figure_S3.xlsx
- __MACOSX/source_data/._Figure_S3.xlsx
- source_data/Figure_4.xlsx
- __MACOSX/source_data/._Figure_4.xlsx
- source_data/Figure_S13.zip
- __MACOSX/source_data/._Figure_S13.zip
- source_data/Figure_S10.zip
- __MACOSX/source_data/._Figure_S10.zip
- source_data/Figure_1.zip
- __MACOSX/source_data/._Figure_1.zip
- source_data/Figure_S5.tsv
- __MACOSX/source_data/._Figure_S5.tsv
- source_data/Figure_3.xlsx
- __MACOSX/source_data/._Figure_3.xlsx
- source_data/Figure_6.zip
- __MACOSX/source_data/._Figure_6.zip
- source_data/Figure_S8.zip
- __MACOSX/source_data/._Figure_S8.zip
- source_data/Figure_S9.zip
- __MACOSX/source_data/._Figure_S9.zip
- source_data/Figure_5.zip
- __MACOSX/source_data/._Figure_5.zip
