# Supplementary material for: Detecting and phasing minor single-nucleotide variants from long-read sequencing data
Source: Nat Commun. 2021 May 24;12:3032. doi: 10.1038/s41467-021-23289-4 (PMC8144375; doi:10.1038/s41467-021-23289-4)
Supplement: Supplementary file 10 — Source Data [file 41467_2021_23289_MOESM10_ESM.zip › source_data/Figure_S2.xlsx]

## Sheet: PacBio Bordetella
n_SNV	is_detected	frequency
0	TRUE	0.004
3	TRUE	0.006
30	TRUE	0.007
36	TRUE	0.008
18	TRUE	0.009
48	TRUE	0.010 ~ 0.050
4	TRUE	0.051 ~
2	FALSE	0.004
0	FALSE	0.006
0	FALSE	0.007
3	FALSE	0.008
0	FALSE	0.009
0	FALSE	0.010 ~ 0.050
0	FALSE	0.051 ~

## Sheet: PacBio E. coli
n_SNV	is_detected	frequency
0	TRUE	0.001
0	TRUE	0.002
2	TRUE	0.003
12	TRUE	0.004
15	TRUE	0.005
18	TRUE	0.006
21	TRUE	0.007
8	TRUE	0.008
17	TRUE	0.009
19	TRUE	0.01
175	TRUE	0.011 ~ 0.050
52	TRUE	0.051 ~ 0.100
28	TRUE	0.101 ~ 0.200
29	TRUE	0.201 ~
4	FALSE	0.001
2	FALSE	0.002
2	FALSE	0.003
2	FALSE	0.004
8	FALSE	0.005
11	FALSE	0.006
6	FALSE	0.007
7	FALSE	0.008
1	FALSE	0.009
2	FALSE	0.01
10	FALSE	0.011 ~ 0.050
0	FALSE	0.051 ~ 0.100
0	FALSE	0.101 ~ 0.200
0	FALSE	0.201 ~

## Sheet: K. pneumoniae
n_SNV	is_detected	frequency
0	TRUE	0.001
9	TRUE	0.002
53	TRUE	0.003
42	TRUE	0.004
29	TRUE	0.005
29	TRUE	0.006
24	TRUE	0.007
12	TRUE	0.008
14	TRUE	0.009
5	TRUE	0.01
73	TRUE	0.011 ~ 0.050
9	TRUE	0.051 ~ 0.100
5	TRUE	0.101 ~ 0.200
8	TRUE	0.201 ~
3	FALSE	0.001
18	FALSE	0.002
28	FALSE	0.003
9	FALSE	0.004
5	FALSE	0.005
9	FALSE	0.006
6	FALSE	0.007
4	FALSE	0.008
5	FALSE	0.009
4	FALSE	0.01
26	FALSE	0.011 ~ 0.050
1	FALSE	0.051 ~ 0.100
3	FALSE	0.101 ~ 0.200
0	FALSE	0.201 ~

## Sheet: K. pneumoniae (no methylation)
n_SNV	is_detected	frequency
2	TRUE	0.001
16	TRUE	0.002
67	TRUE	0.003
43	TRUE	0.004
31	TRUE	0.005
32	TRUE	0.006
26	TRUE	0.007
11	TRUE	0.008
17	TRUE	0.009
5	TRUE	0.01
83	TRUE	0.011 ~ 0.050
6	TRUE	0.051 ~ 0.100
5	TRUE	0.101 ~ 0.200
7	TRUE	0.201 ~
1	FALSE	0.001
7	FALSE	0.002
8	FALSE	0.003
2	FALSE	0.004
1	FALSE	0.005
3	FALSE	0.006
1	FALSE	0.007
1	FALSE	0.008
0	FALSE	0.009
2	FALSE	0.01
1	FALSE	0.011 ~ 0.050
0	FALSE	0.051 ~ 0.100
0	FALSE	0.101 ~ 0.200
0	FALSE	0.201 ~
