# Supplementary material for: Detecting and phasing minor single-nucleotide variants from long-read sequencing data
Source: Nat Commun. 2021 May 24;12:3032. doi: 10.1038/s41467-021-23289-4 (PMC8144375; doi:10.1038/s41467-021-23289-4)
Supplement: Supplementary file 10 — Source Data [file 41467_2021_23289_MOESM10_ESM.zip › source_data/Figure_S3.xlsx]

## Sheet: PacBio Bordetella
depth	replicate_1	replicate_2	replicate_3	replicate_4	replicate_5	replicate_6	replicate_7	replicate_8	replicate_9	replicate_10	replicate_11	replicate_12	replicate_13	replicate_14	replicate_15	replicate_16	replicate_17	replicate_18	replicate_19	replicate_20	replicate_21	replicate_22	replicate_23	replicate_24	replicate_25
25819	0.967	0.974	0.967	0.974	0.967	0.974	0.967	0.967	0.967	0.967	0.967	0.967	0.974	0.974	0.974	0.967	0.974	0.974	0.967	0.974	0.974	0.974	0.967	0.974	0.967
22950	0.967	0.974	0.967	0.974	0.967	0.967	0.974	0.974	0.967	0.967	0.967	0.967	0.967	0.974	0.974	0.967	0.967	0.967	0.967	0.974	0.974	0.974	0.967	0.974	0.967
20082	0.967	0.974	0.967	0.967	0.967	0.967	0.967	0.974	0.967	0.967	0.967	0.967	0.967	0.974	0.967	0.974	0.967	0.967	0.967	0.967	0.974	0.974	0.967	0.974	0.967
17213	0.967	0.974	0.967	0.967	0.967	0.967	0.967	0.974	0.961	0.967	0.961	0.974	0.967	0.974	0.974	0.974	0.967	0.974	0.961	0.974	0.974	0.974	0.967	0.967	0.974
14344	0.961	0.961	0.961	0.974	0.967	0.967	0.961	0.967	0.961	0.967	0.961	0.967	0.967	0.961	0.967	0.961	0.961	0.961	0.967	0.974	0.974	0.967	0.961	0.967	0.961
11475	0.961	0.967	0.961	0.967	0.961	0.961	0.961	0.967	0.961	0.961	0.961	0.967	0.967	0.967	0.961	0.961	0.967	0.961	0.961	0.967	0.967	0.961	0.961	0.961	0.967
8606	0.961	0.967	0.961	0.961	0.961	0.961	0.961	0.961	0.961	0.961	0.961	0.967	0.961	0.961	0.961	0.961	0.961	0.961	0.961	0.961	0.961	0.961	0.961	0.961	0.961
5738	0.961	0.961	0.961	0.967	0.954	0.961	0.961	0.961	0.961	0.961	0.961	0.961	0.961	0.961	0.961	0.961	0.961	0.961	0.954	0.961	0.948	0.948	0.961	0.961	0.961
2869	0.857	0.402	0.889	0.818	0.811	0.928	0.883	0.863	0.87	0.857	0.896	0.883	0.837	0.954	0.902	0.883	0.948	0.863	0.902	0.909	0.649	0.668	0.649	0.824	0.837
1434	0.35	0.207	0.818	0.24	0.188	0.201	0.409	0.279	0.266	0.227	0.331	0.233	0.409	0.48	0.311	0.467	0.272	0.707	0.337	0.194	0.227	0.201	0.188	0.337	0.376

## Sheet: PacBio E. coli
depth	replicate_1	replicate_2	replicate_3	replicate_4	replicate_5	replicate_6	replicate_7	replicate_8	replicate_9	replicate_10	replicate_11	replicate_12	replicate_13	replicate_14	replicate_15	replicate_16	replicate_17	replicate_18	replicate_19	replicate_20	replicate_21	replicate_22	replicate_23	replicate_24	replicate_25
17582	0.86	0.853	0.86	0.855	0.873	0.86	0.868	0.853	0.851	0.855	0.873	0.866	0.858	0.851	0.871	0.849	0.853	0.871	0.862	0.868	0.868	0.862	0.855	0.868	0.853
15628	0.849	0.875	0.86	0.862	0.873	0.877	0.884	0.853	0.849	0.853	0.862	0.853	0.871	0.855	0.86	0.853	0.858	0.884	0.858	0.884	0.864	0.86	0.844	0.86	0.853
13674	0.849	0.871	0.866	0.853	0.877	0.877	0.879	0.853	0.858	0.851	0.877	0.853	0.86	0.866	0.858	0.855	0.862	0.873	0.871	0.877	0.871	0.855	0.847	0.86	0.847
11721	0.866	0.868	0.858	0.871	0.871	0.868	0.844	0.866	0.853	0.871	0.871	0.871	0.871	0.853	0.875	0.86	0.849	0.86	0.864	0.866	0.864	0.844	0.831	0.871	0.851
9768	0.853	0.86	0.849	0.851	0.847	0.862	0.849	0.868	0.875	0.84	0.868	0.858	0.853	0.84	0.858	0.855	0.829	0.855	0.836	0.871	0.871	0.847	0.827	0.871	0.849
7814	0.807	0.831	0.823	0.82	0.84	0.818	0.838	0.812	0.816	0.812	0.834	0.844	0.803	0.812	0.831	0.788	0.812	0.812	0.812	0.818	0.84	0.818	0.844	0.82	0.812
5860	0.766	0.775	0.757	0.799	0.753	0.79	0.794	0.783	0.794	0.764	0.77	0.79	0.779	0.757	0.768	0.801	0.794	0.744	0.77	0.77	0.803	0.792	0.792	0.79	0.786
3907	0.689	0.685	0.716	0.707	0.718	0.718	0.707	0.709	0.7	0.72	0.692	0.67	0.727	0.709	0.689	0.703	0.718	0.696	0.703	0.729	0.718	0.705	0.709	0.713	0.716
1954	0.541	0.545	0.606	0.548	0.591	0.596	0.567	0.563	0.532	0.558	0.587	0.545	0.554	0.524	0.548	0.534	0.62	0.561	0.558	0.5	0.543	0.545	0.537	0.563	0.589
977	0.473	0.469	0.491	0.491	0.519	0.532	0.495	0.497	0.478	0.471	0.524	0.493	0.486	0.48	0.484	0.482	0.504	0.506	0.526	0.506	0.513	0.473	0.519	0.475	0.484

## Sheet: K. pneumoniae
depth	replicate_1	replicate_2	replicate_3	replicate_4	replicate_5	replicate_6	replicate_7	replicate_8	replicate_9	replicate_10	replicate_11	replicate_12	replicate_13	replicate_14	replicate_15	replicate_16	replicate_17	replicate_18	replicate_19	replicate_20	replicate_21	replicate_22	replicate_23	replicate_24	replicate_25
26698	0.51	0.503	0.355	0.545	0.533	0.547	0.528	0.512	0.545	0.531	0.512	0.517	0.521	0.535	0.54	0.524	0.367	0.535	0.54	0.332	0.512	0.547	0.517	0.531	0.517
23732	0.297	0.307	0.478	0.337	0.274	0.494	0.482	0.517	0.489	0.27	0.318	0.311	0.29	0.302	0.286	0.471	0.304	0.466	0.498	0.311	0.33	0.272	0.288	0.508	0.304
20766	0.131	0.413	0.415	0.251	0.429	0.274	0.272	0.48	0.242	0.242	0.408	0.464	0.418	0.277	0.094	0.408	0.237	0.26	0.413	0.411	0.272	0.228	0.385	0.267	0.42
17799	0.21	0.344	0.221	0.334	0.369	0.237	0.353	0.434	0.346	0.337	0.344	0.551	0.228	0.207	0.06	0.203	0.193	0.323	0.332	0.325	0.369	0.346	0.307	0.332	0.348
14832	0.244	0.138	0.297	0.258	0.078	0.166	0.127	0.173	0.272	0.117	0.143	0.288	0.351	0.14	0.101	0.256	0.048	0.14	0.3	0.122	0.284	0.297	0.113	0.133	0.27
11866	0.136	0.182	0.103	0.173	0.131	0.094	0.092	0.364	0.145	0.073	0.12	0.062	0.124	0.147	0.057	0.034	0.011	0.046	0.166	0.071	0.17	0.108	0.12	0.159	0.187
8900	0.064	0.062	0.03	0.083	0.096	0.055	0.096	0.023	0.076	0.08	0.078	0.078	0.032	0.071	0.041	0.048	0.101	0.06	0.099	0.018	0.083	0.117	0.062	0.106	0.096
5933	0.048	0.064	0.025	0.03	0.046	0.066	0.034	0.055	0.043	0.03	0.036	0.043	0.027	0.05	0.02	0.036	0.057	0.034	0.027	0.03	0.048	0.05	0.027	0.057	0.039
2966	0.046	0.034	0.009	0.023	0.018	0.016	0.043	0.036	0.025	0.02	0.041	0.027	0.036	0.036	0.036	0.046	0.016	0.034	0.025	0.023	0.034	0.025	0.023	0.034	0.025
1483	0.011	0.025	0.011	0.03	0.016	0.03	0.03	0.03	0.023	0.016	0.013	0.023	0.027	0.02	0.025	0.016	0.018	0.018	0.025	0.027	0.032	0.009	0.009	0.02	0.02

## Sheet: K. pneumoinae (no methylation)
depth	replicate_1	replicate_2	replicate_3	replicate_4	replicate_5	replicate_6	replicate_7	replicate_8	replicate_9	replicate_10	replicate_11	replicate_12	replicate_13	replicate_14	replicate_15	replicate_16	replicate_17	replicate_18	replicate_19	replicate_20	replicate_21	replicate_22	replicate_23	replicate_24	replicate_25
26698	0.899	0.91	0.904	0.912	0.902	0.941	0.912	0.904	0.902	0.91	0.899	0.904	0.915	0.904	0.857	0.894	0.907	0.904	0.904	0.891	0.904	0.902	0.899	0.907	0.91
23732	0.928	0.867	0.894	0.886	0.865	0.886	0.886	0.88	0.888	0.894	0.873	0.928	0.878	0.873	0.896	0.865	0.83	0.878	0.925	0.817	0.883	0.925	0.88	0.894	0.883
20766	0.87	0.846	0.843	0.767	0.854	0.912	0.883	0.817	0.851	0.854	0.846	0.87	0.902	0.865	0.746	0.886	0.851	0.859	0.859	0.833	0.912	0.843	0.851	0.857	0.846
17799	0.838	0.883	0.82	0.857	0.825	0.838	0.82	0.854	0.73	0.793	0.785	0.828	0.894	0.883	0.735	0.796	0.87	0.769	0.719	0.791	0.878	0.888	0.801	0.791	0.88
14832	0.764	0.716	0.735	0.743	0.761	0.764	0.626	0.772	0.74	0.671	0.693	0.735	0.809	0.73	0.658	0.798	0.806	0.801	0.835	0.78	0.835	0.849	0.812	0.608	0.849
11866	0.698	0.706	0.732	0.69	0.809	0.796	0.574	0.767	0.592	0.722	0.74	0.666	0.716	0.653	0.653	0.597	0.679	0.735	0.716	0.677	0.457	0.772	0.666	0.544	0.78
8900	0.346	0.367	0.558	0.436	0.584	0.582	0.341	0.698	0.619	0.272	0.433	0.346	0.634	0.359	0.195	0.288	0.632	0.658	0.587	0.222	0.619	0.708	0.412	0.354	0.605
5933	0.15	0.396	0.341	0.134	0.216	0.182	0.304	0.328	0.224	0.142	0.156	0.137	0.394	0.156	0.169	0.15	0.428	0.317	0.383	0.174	0.15	0.378	0.142	0.291	0.171
2966	0.076	0.116	0.089	0.097	0.1	0.089	0.126	0.089	0.105	0.1	0.074	0.097	0.1	0.084	0.105	0.092	0.145	0.126	0.097	0.103	0.103	0.116	0.092	0.095	0.092
1483	0.089	0.071	0.079	0.068	0.06	0.058	0.063	0.087	0.076	0.079	0.068	0.06	0.074	0.068	0.076	0.076	0.058	0.082	0.074	0.066	0.079	0.076	0.079	0.06	0.079
