# Supplementary material for: Detecting and phasing minor single-nucleotide variants from long-read sequencing data
Source: Nat Commun. 2021 May 24;12:3032. doi: 10.1038/s41467-021-23289-4 (PMC8144375; doi:10.1038/s41467-021-23289-4)
Supplement: Supplementary file 10 — Source Data [file 41467_2021_23289_MOESM10_ESM.zip › source_data/Figure_4.xlsx]

## Sheet: PacBio Bordetella
TPR	FDR	group	qv	algorithm
1	0.996	qv0_single_bf	qv0	single_bf
1	0.996	qv0_single_bf	qv0	single_bf
1	0.996	qv0_single_bf	qv0	single_bf
1	0.996	qv0_single_bf	qv0	single_bf
1	0.996	qv0_single_bf	qv0	single_bf
1	0.996	qv0_single_bf	qv0	single_bf
0.987	0.995	qv0_single_bf	qv0	single_bf
0.987	0.992	qv0_single_bf	qv0	single_bf
0.974	0.991	qv0_single_bf	qv0	single_bf
0.974	0.989	qv0_single_bf	qv0	single_bf
0.935	0.989	qv0_single_bf	qv0	single_bf
0.928	0.988	qv0_single_bf	qv0	single_bf
0.922	0.988	qv0_single_bf	qv0	single_bf
0.909	0.988	qv0_single_bf	qv0	single_bf
0.909	0.987	qv0_single_bf	qv0	single_bf
0.909	0.934	qv0_single_bf	qv0	single_bf
0.909	0.928	qv0_single_bf	qv0	single_bf
0.902	0.921	qv0_single_bf	qv0	single_bf
0.902	0.914	qv0_single_bf	qv0	single_bf
0.902	0.907	qv0_single_bf	qv0	single_bf
0.889	0.901	qv0_single_bf	qv0	single_bf
0.876	0.896	qv0_single_bf	qv0	single_bf
0.876	0.889	qv0_single_bf	qv0	single_bf
0.87	0.883	qv0_single_bf	qv0	single_bf
0.87	0.878	qv0_single_bf	qv0	single_bf
0.844	0.875	qv0_single_bf	qv0	single_bf
0.792	0.849	qv0_single_bf	qv0	single_bf
0.779	0.807	qv0_single_bf	qv0	single_bf
0.72	0.739	qv0_single_bf	qv0	single_bf
0.694	0.683	qv0_single_bf	qv0	single_bf
0.662	0.624	qv0_single_bf	qv0	single_bf
0.642	0.542	qv0_single_bf	qv0	single_bf
0.577	0.5	qv0_single_bf	qv0	single_bf
0.48	0.472	qv0_single_bf	qv0	single_bf
0.441	0.409	qv0_single_bf	qv0	single_bf
0.363	0.398	qv0_single_bf	qv0	single_bf
0.279	0.307	qv0_single_bf	qv0	single_bf
0.24	0.275	qv0_single_bf	qv0	single_bf
0.207	0.18	qv0_single_bf	qv0	single_bf
0.194	0.167	qv0_single_bf	qv0	single_bf
0.194	0.091	qv0_single_bf	qv0	single_bf
0.188	0.034	qv0_single_bf	qv0	single_bf
0.181	0.035	qv0_single_bf	qv0	single_bf
0.181	0.035	qv0_single_bf	qv0	single_bf
0.181	0	qv0_single_bf	qv0	single_bf
1	0.996	qv10_single_bf	qv10	single_bf
1	0.996	qv10_single_bf	qv10	single_bf
1	0.996	qv10_single_bf	qv10	single_bf
1	0.996	qv10_single_bf	qv10	single_bf
1	0.996	qv10_single_bf	qv10	single_bf
1	0.996	qv10_single_bf	qv10	single_bf
0.993	0.994	qv10_single_bf	qv10	single_bf
0.987	0.991	qv10_single_bf	qv10	single_bf
0.967	0.99	qv10_single_bf	qv10	single_bf
0.967	0.99	qv10_single_bf	qv10	single_bf
0.967	0.989	qv10_single_bf	qv10	single_bf
0.961	0.989	qv10_single_bf	qv10	single_bf
0.948	0.988	qv10_single_bf	qv10	single_bf
0.948	0.988	qv10_single_bf	qv10	single_bf
0.948	0.987	qv10_single_bf	qv10	single_bf
0.948	0.942	qv10_single_bf	qv10	single_bf
0.935	0.936	qv10_single_bf	qv10	single_bf
0.922	0.93	qv10_single_bf	qv10	single_bf
0.922	0.922	qv10_single_bf	qv10	single_bf
0.902	0.915	qv10_single_bf	qv10	single_bf
0.896	0.908	qv10_single_bf	qv10	single_bf
0.883	0.9	qv10_single_bf	qv10	single_bf
0.883	0.891	qv10_single_bf	qv10	single_bf
0.876	0.883	qv10_single_bf	qv10	single_bf
0.876	0.876	qv10_single_bf	qv10	single_bf
0.863	0.87	qv10_single_bf	qv10	single_bf
0.837	0.828	qv10_single_bf	qv10	single_bf
0.831	0.789	qv10_single_bf	qv10	single_bf
0.779	0.733	qv10_single_bf	qv10	single_bf
0.72	0.671	qv10_single_bf	qv10	single_bf
0.707	0.597	qv10_single_bf	qv10	single_bf
0.675	0.496	qv10_single_bf	qv10	single_bf
0.649	0.409	qv10_single_bf	qv10	single_bf
0.636	0.325	qv10_single_bf	qv10	single_bf
0.61	0.26	qv10_single_bf	qv10	single_bf
0.584	0.211	qv10_single_bf	qv10	single_bf
0.538	0.145	qv10_single_bf	qv10	single_bf
0.474	0.099	qv10_single_bf	qv10	single_bf
0.422	0.098	qv10_single_bf	qv10	single_bf
0.357	0.052	qv10_single_bf	qv10	single_bf
0.311	0.04	qv10_single_bf	qv10	single_bf
0.22	0	qv10_single_bf	qv10	single_bf
0.175	0	qv10_single_bf	qv10	single_bf
0.175	0	qv10_single_bf	qv10	single_bf
0.175	0	qv10_single_bf	qv10	single_bf
1	0.996	qv12_single_bf	qv12	single_bf
1	0.996	qv12_single_bf	qv12	single_bf
1	0.996	qv12_single_bf	qv12	single_bf
1	0.996	qv12_single_bf	qv12	single_bf
1	0.996	qv12_single_bf	qv12	single_bf
1	0.996	qv12_single_bf	qv12	single_bf
0.974	0.994	qv12_single_bf	qv12	single_bf
0.967	0.992	qv12_single_bf	qv12	single_bf
0.954	0.991	qv12_single_bf	qv12	single_bf
0.954	0.99	qv12_single_bf	qv12	single_bf
0.948	0.989	qv12_single_bf	qv12	single_bf
0.948	0.989	qv12_single_bf	qv12	single_bf
0.948	0.988	qv12_single_bf	qv12	single_bf
0.941	0.988	qv12_single_bf	qv12	single_bf
0.935	0.988	qv12_single_bf	qv12	single_bf
0.928	0.945	qv12_single_bf	qv12	single_bf
0.928	0.938	qv12_single_bf	qv12	single_bf
0.928	0.93	qv12_single_bf	qv12	single_bf
0.922	0.923	qv12_single_bf	qv12	single_bf
0.915	0.916	qv12_single_bf	qv12	single_bf
0.915	0.907	qv12_single_bf	qv12	single_bf
0.889	0.902	qv12_single_bf	qv12	single_bf
0.876	0.894	qv12_single_bf	qv12	single_bf
0.876	0.886	qv12_single_bf	qv12	single_bf
0.876	0.877	qv12_single_bf	qv12	single_bf
0.857	0.87	qv12_single_bf	qv12	single_bf
0.824	0.836	qv12_single_bf	qv12	single_bf
0.805	0.807	qv12_single_bf	qv12	single_bf
0.785	0.735	qv12_single_bf	qv12	single_bf
0.733	0.658	qv12_single_bf	qv12	single_bf
0.688	0.591	qv12_single_bf	qv12	single_bf
0.662	0.485	qv12_single_bf	qv12	single_bf
0.649	0.402	qv12_single_bf	qv12	single_bf
0.649	0.291	qv12_single_bf	qv12	single_bf
0.623	0.239	qv12_single_bf	qv12	single_bf
0.59	0.181	qv12_single_bf	qv12	single_bf
0.538	0.136	qv12_single_bf	qv12	single_bf
0.512	0.092	qv12_single_bf	qv12	single_bf
0.441	0.082	qv12_single_bf	qv12	single_bf
0.383	0.033	qv12_single_bf	qv12	single_bf
0.337	0.019	qv12_single_bf	qv12	single_bf
0.24	0.027	qv12_single_bf	qv12	single_bf
0.168	0	qv12_single_bf	qv12	single_bf
0.162	0	qv12_single_bf	qv12	single_bf
0.155	0	qv12_single_bf	qv12	single_bf
1	0.996	qv8_single_bf	qv8	single_bf
1	0.996	qv8_single_bf	qv8	single_bf
1	0.996	qv8_single_bf	qv8	single_bf
1	0.996	qv8_single_bf	qv8	single_bf
1	0.996	qv8_single_bf	qv8	single_bf
1	0.996	qv8_single_bf	qv8	single_bf
1	0.994	qv8_single_bf	qv8	single_bf
0.987	0.991	qv8_single_bf	qv8	single_bf
0.987	0.99	qv8_single_bf	qv8	single_bf
0.98	0.989	qv8_single_bf	qv8	single_bf
0.974	0.989	qv8_single_bf	qv8	single_bf
0.974	0.988	qv8_single_bf	qv8	single_bf
0.974	0.988	qv8_single_bf	qv8	single_bf
0.954	0.987	qv8_single_bf	qv8	single_bf
0.948	0.987	qv8_single_bf	qv8	single_bf
0.928	0.938	qv8_single_bf	qv8	single_bf
0.922	0.93	qv8_single_bf	qv8	single_bf
0.922	0.921	qv8_single_bf	qv8	single_bf
0.909	0.915	qv8_single_bf	qv8	single_bf
0.902	0.906	qv8_single_bf	qv8	single_bf
0.896	0.897	qv8_single_bf	qv8	single_bf
0.889	0.889	qv8_single_bf	qv8	single_bf
0.883	0.882	qv8_single_bf	qv8	single_bf
0.883	0.872	qv8_single_bf	qv8	single_bf
0.876	0.863	qv8_single_bf	qv8	single_bf
0.863	0.855	qv8_single_bf	qv8	single_bf
0.85	0.81	qv8_single_bf	qv8	single_bf
0.824	0.777	qv8_single_bf	qv8	single_bf
0.772	0.701	qv8_single_bf	qv8	single_bf
0.714	0.651	qv8_single_bf	qv8	single_bf
0.701	0.575	qv8_single_bf	qv8	single_bf
0.688	0.473	qv8_single_bf	qv8	single_bf
0.662	0.39	qv8_single_bf	qv8	single_bf
0.642	0.303	qv8_single_bf	qv8	single_bf
0.603	0.296	qv8_single_bf	qv8	single_bf
0.577	0.22	qv8_single_bf	qv8	single_bf
0.532	0.164	qv8_single_bf	qv8	single_bf
0.441	0.117	qv8_single_bf	qv8	single_bf
0.389	0.077	qv8_single_bf	qv8	single_bf
0.331	0.09	qv8_single_bf	qv8	single_bf
0.285	0.044	qv8_single_bf	qv8	single_bf
0.207	0	qv8_single_bf	qv8	single_bf
0.188	0	qv8_single_bf	qv8	single_bf
0.181	0	qv8_single_bf	qv8	single_bf
0.181	0	qv8_single_bf	qv8	single_bf
1	0.996	qv0_single_freq	qv0	single_freq
1	0.99	qv0_single_freq	qv0	single_freq
0.792	0.973	qv0_single_freq	qv0	single_freq
0.318	0.974	qv0_single_freq	qv0	single_freq
0.24	0.952	qv0_single_freq	qv0	single_freq
0.207	0.889	qv0_single_freq	qv0	single_freq
0.168	0.732	qv0_single_freq	qv0	single_freq
0.149	0.489	qv0_single_freq	qv0	single_freq
0.136	0.193	qv0_single_freq	qv0	single_freq
0.129	0.131	qv0_single_freq	qv0	single_freq
0.116	0	qv0_single_freq	qv0	single_freq
0.058	0	qv0_single_freq	qv0	single_freq
0.032	0	qv0_single_freq	qv0	single_freq
0.006	0	qv0_single_freq	qv0	single_freq
1	0.996	qv10_single_freq	qv10	single_freq
0.98	0.967	qv10_single_freq	qv10	single_freq
0.311	0.964	qv10_single_freq	qv10	single_freq
0.24	0.905	qv10_single_freq	qv10	single_freq
0.201	0.726	qv10_single_freq	qv10	single_freq
0.155	0.5	qv10_single_freq	qv10	single_freq
0.129	0.091	qv10_single_freq	qv10	single_freq
0.103	0	qv10_single_freq	qv10	single_freq
0.09	0	qv10_single_freq	qv10	single_freq
0.064	0	qv10_single_freq	qv10	single_freq
0.019	0	qv10_single_freq	qv10	single_freq
0.006	0	qv10_single_freq	qv10	single_freq
1	0.996	qv12_single_freq	qv12	single_freq
0.922	0.958	qv12_single_freq	qv12	single_freq
0.285	0.953	qv12_single_freq	qv12	single_freq
0.22	0.86	qv12_single_freq	qv12	single_freq
0.181	0.642	qv12_single_freq	qv12	single_freq
0.103	0.305	qv12_single_freq	qv12	single_freq
0.09	0	qv12_single_freq	qv12	single_freq
0.077	0	qv12_single_freq	qv12	single_freq
0.058	0	qv12_single_freq	qv12	single_freq
0.038	0	qv12_single_freq	qv12	single_freq
0.012	0	qv12_single_freq	qv12	single_freq
1	0.996	qv8_single_freq	qv8	single_freq
0.987	0.974	qv8_single_freq	qv8	single_freq
0.37	0.969	qv8_single_freq	qv8	single_freq
0.24	0.935	qv8_single_freq	qv8	single_freq
0.22	0.803	qv8_single_freq	qv8	single_freq
0.168	0.618	qv8_single_freq	qv8	single_freq
0.142	0.313	qv8_single_freq	qv8	single_freq
0.136	0.046	qv8_single_freq	qv8	single_freq
0.123	0	qv8_single_freq	qv8	single_freq
0.084	0	qv8_single_freq	qv8	single_freq
0.038	0	qv8_single_freq	qv8	single_freq
0.012	0	qv8_single_freq	qv8	single_freq
1	0.994	qv0_rsm	qv0	rsm
1	0.994	qv0_rsm	qv0	rsm
1	0.991	qv0_rsm	qv0	rsm
0.987	0.972	qv0_rsm	qv0	rsm
0.974	0.932	qv0_rsm	qv0	rsm
0.974	0.893	qv0_rsm	qv0	rsm
0.974	0.884	qv0_rsm	qv0	rsm
0.974	0.876	qv0_rsm	qv0	rsm
0.974	0.866	qv0_rsm	qv0	rsm
0.974	0.841	qv0_rsm	qv0	rsm
0.967	0.822	qv0_rsm	qv0	rsm
0.967	0.784	qv0_rsm	qv0	rsm
0.967	0.736	qv0_rsm	qv0	rsm
0.967	0.64	qv0_rsm	qv0	rsm
0.967	0.49	qv0_rsm	qv0	rsm
0.967	0.301	qv0_rsm	qv0	rsm
0.954	0.175	qv0_rsm	qv0	rsm
0.935	0.047	qv0_rsm	qv0	rsm
0.87	0.022	qv0_rsm	qv0	rsm
0.714	0	qv0_rsm	qv0	rsm
0.435	0	qv0_rsm	qv0	rsm
1	0.994	qv10_rsm	qv10	rsm
1	0.993	qv10_rsm	qv10	rsm
1	0.983	qv10_rsm	qv10	rsm
0.974	0.937	qv10_rsm	qv10	rsm
0.974	0.831	qv10_rsm	qv10	rsm
0.974	0.596	qv10_rsm	qv10	rsm
0.974	0.231	qv10_rsm	qv10	rsm
0.974	0.051	qv10_rsm	qv10	rsm
0.974	0.014	qv10_rsm	qv10	rsm
0.967	0	qv10_rsm	qv10	rsm
0.967	0	qv10_rsm	qv10	rsm
0.967	0	qv10_rsm	qv10	rsm
0.967	0	qv10_rsm	qv10	rsm
0.941	0	qv10_rsm	qv10	rsm
0.935	0	qv10_rsm	qv10	rsm
0.922	0	qv10_rsm	qv10	rsm
0.896	0	qv10_rsm	qv10	rsm
0.85	0	qv10_rsm	qv10	rsm
0.694	0	qv10_rsm	qv10	rsm
0.461	0	qv10_rsm	qv10	rsm
0.201	0	qv10_rsm	qv10	rsm
1	0.994	qv12_rsm	qv12	rsm
1	0.993	qv12_rsm	qv12	rsm
0.993	0.978	qv12_rsm	qv12	rsm
0.974	0.923	qv12_rsm	qv12	rsm
0.974	0.813	qv12_rsm	qv12	rsm
0.967	0.614	qv12_rsm	qv12	rsm
0.954	0.28	qv12_rsm	qv12	rsm
0.954	0.046	qv12_rsm	qv12	rsm
0.954	0.02	qv12_rsm	qv12	rsm
0.948	0.007	qv12_rsm	qv12	rsm
0.948	0	qv12_rsm	qv12	rsm
0.935	0	qv12_rsm	qv12	rsm
0.935	0	qv12_rsm	qv12	rsm
0.928	0	qv12_rsm	qv12	rsm
0.883	0	qv12_rsm	qv12	rsm
0.863	0	qv12_rsm	qv12	rsm
0.818	0	qv12_rsm	qv12	rsm
0.688	0	qv12_rsm	qv12	rsm
0.545	0	qv12_rsm	qv12	rsm
0.311	0	qv12_rsm	qv12	rsm
0.116	0	qv12_rsm	qv12	rsm
1	0.994	qv8_rsm	qv8	rsm
1	0.994	qv8_rsm	qv8	rsm
0.993	0.986	qv8_rsm	qv8	rsm
0.974	0.948	qv8_rsm	qv8	rsm
0.974	0.848	qv8_rsm	qv8	rsm
0.974	0.606	qv8_rsm	qv8	rsm
0.974	0.254	qv8_rsm	qv8	rsm
0.974	0.118	qv8_rsm	qv8	rsm
0.974	0.069	qv8_rsm	qv8	rsm
0.967	0.027	qv8_rsm	qv8	rsm
0.967	0.014	qv8_rsm	qv8	rsm
0.967	0	qv8_rsm	qv8	rsm
0.967	0	qv8_rsm	qv8	rsm
0.967	0	qv8_rsm	qv8	rsm
0.961	0	qv8_rsm	qv8	rsm
0.954	0	qv8_rsm	qv8	rsm
0.948	0	qv8_rsm	qv8	rsm
0.896	0	qv8_rsm	qv8	rsm
0.818	0	qv8_rsm	qv8	rsm
0.59	0	qv8_rsm	qv8	rsm
0.311	0	qv8_rsm	qv8	rsm

## Sheet: PacBio E. coli
TPR	FDR	group	qv	algorithm
1	0.987	qv0_single_bf	qv0	single_bf
1	0.987	qv0_single_bf	qv0	single_bf
1	0.987	qv0_single_bf	qv0	single_bf
1	0.987	qv0_single_bf	qv0	single_bf
1	0.987	qv0_single_bf	qv0	single_bf
1	0.987	qv0_single_bf	qv0	single_bf
1	0.985	qv0_single_bf	qv0	single_bf
0.978	0.976	qv0_single_bf	qv0	single_bf
0.967	0.968	qv0_single_bf	qv0	single_bf
0.947	0.964	qv0_single_bf	qv0	single_bf
0.932	0.962	qv0_single_bf	qv0	single_bf
0.917	0.96	qv0_single_bf	qv0	single_bf
0.906	0.96	qv0_single_bf	qv0	single_bf
0.901	0.959	qv0_single_bf	qv0	single_bf
0.897	0.958	qv0_single_bf	qv0	single_bf
0.877	0.689	qv0_single_bf	qv0	single_bf
0.864	0.663	qv0_single_bf	qv0	single_bf
0.853	0.642	qv0_single_bf	qv0	single_bf
0.849	0.615	qv0_single_bf	qv0	single_bf
0.836	0.596	qv0_single_bf	qv0	single_bf
0.827	0.579	qv0_single_bf	qv0	single_bf
0.82	0.551	qv0_single_bf	qv0	single_bf
0.816	0.54	qv0_single_bf	qv0	single_bf
0.803	0.523	qv0_single_bf	qv0	single_bf
0.796	0.508	qv0_single_bf	qv0	single_bf
0.794	0.49	qv0_single_bf	qv0	single_bf
0.764	0.434	qv0_single_bf	qv0	single_bf
0.742	0.393	qv0_single_bf	qv0	single_bf
0.698	0.339	qv0_single_bf	qv0	single_bf
0.652	0.3	qv0_single_bf	qv0	single_bf
0.635	0.275	qv0_single_bf	qv0	single_bf
0.615	0.248	qv0_single_bf	qv0	single_bf
0.6	0.217	qv0_single_bf	qv0	single_bf
0.591	0.203	qv0_single_bf	qv0	single_bf
0.582	0.189	qv0_single_bf	qv0	single_bf
0.565	0.173	qv0_single_bf	qv0	single_bf
0.548	0.158	qv0_single_bf	qv0	single_bf
0.528	0.13	qv0_single_bf	qv0	single_bf
0.521	0.128	qv0_single_bf	qv0	single_bf
0.502	0.112	qv0_single_bf	qv0	single_bf
0.495	0.107	qv0_single_bf	qv0	single_bf
0.478	0.088	qv0_single_bf	qv0	single_bf
0.449	0.085	qv0_single_bf	qv0	single_bf
0.432	0.071	qv0_single_bf	qv0	single_bf
0.421	0.054	qv0_single_bf	qv0	single_bf
0.294	0.015	qv0_single_bf	qv0	single_bf
0.12	0	qv0_single_bf	qv0	single_bf
0.067	0	qv0_single_bf	qv0	single_bf
0.032	0	qv0_single_bf	qv0	single_bf
0.004	0	qv0_single_bf	qv0	single_bf
1	0.987	qv10_single_bf	qv10	single_bf
1	0.987	qv10_single_bf	qv10	single_bf
1	0.987	qv10_single_bf	qv10	single_bf
1	0.987	qv10_single_bf	qv10	single_bf
1	0.987	qv10_single_bf	qv10	single_bf
1	0.987	qv10_single_bf	qv10	single_bf
0.995	0.984	qv10_single_bf	qv10	single_bf
0.978	0.974	qv10_single_bf	qv10	single_bf
0.965	0.968	qv10_single_bf	qv10	single_bf
0.956	0.964	qv10_single_bf	qv10	single_bf
0.943	0.961	qv10_single_bf	qv10	single_bf
0.936	0.96	qv10_single_bf	qv10	single_bf
0.923	0.959	qv10_single_bf	qv10	single_bf
0.914	0.958	qv10_single_bf	qv10	single_bf
0.908	0.958	qv10_single_bf	qv10	single_bf
0.893	0.7	qv10_single_bf	qv10	single_bf
0.888	0.679	qv10_single_bf	qv10	single_bf
0.884	0.652	qv10_single_bf	qv10	single_bf
0.882	0.63	qv10_single_bf	qv10	single_bf
0.879	0.612	qv10_single_bf	qv10	single_bf
0.873	0.595	qv10_single_bf	qv10	single_bf
0.866	0.581	qv10_single_bf	qv10	single_bf
0.86	0.57	qv10_single_bf	qv10	single_bf
0.86	0.551	qv10_single_bf	qv10	single_bf
0.858	0.534	qv10_single_bf	qv10	single_bf
0.858	0.525	qv10_single_bf	qv10	single_bf
0.823	0.469	qv10_single_bf	qv10	single_bf
0.799	0.407	qv10_single_bf	qv10	single_bf
0.777	0.341	qv10_single_bf	qv10	single_bf
0.742	0.285	qv10_single_bf	qv10	single_bf
0.709	0.245	qv10_single_bf	qv10	single_bf
0.685	0.219	qv10_single_bf	qv10	single_bf
0.67	0.207	qv10_single_bf	qv10	single_bf
0.648	0.193	qv10_single_bf	qv10	single_bf
0.631	0.175	qv10_single_bf	qv10	single_bf
0.609	0.173	qv10_single_bf	qv10	single_bf
0.589	0.157	qv10_single_bf	qv10	single_bf
0.565	0.146	qv10_single_bf	qv10	single_bf
0.554	0.128	qv10_single_bf	qv10	single_bf
0.548	0.114	qv10_single_bf	qv10	single_bf
0.543	0.111	qv10_single_bf	qv10	single_bf
0.504	0.105	qv10_single_bf	qv10	single_bf
0.475	0.081	qv10_single_bf	qv10	single_bf
0.458	0.079	qv10_single_bf	qv10	single_bf
0.447	0.051	qv10_single_bf	qv10	single_bf
0.316	0.007	qv10_single_bf	qv10	single_bf
0.113	0	qv10_single_bf	qv10	single_bf
0.069	0	qv10_single_bf	qv10	single_bf
0.03	0	qv10_single_bf	qv10	single_bf
0.004	0	qv10_single_bf	qv10	single_bf
1	0.987	qv12_single_bf	qv12	single_bf
1	0.987	qv12_single_bf	qv12	single_bf
1	0.987	qv12_single_bf	qv12	single_bf
1	0.987	qv12_single_bf	qv12	single_bf
1	0.987	qv12_single_bf	qv12	single_bf
1	0.987	qv12_single_bf	qv12	single_bf
0.989	0.984	qv12_single_bf	qv12	single_bf
0.973	0.974	qv12_single_bf	qv12	single_bf
0.958	0.968	qv12_single_bf	qv12	single_bf
0.945	0.965	qv12_single_bf	qv12	single_bf
0.938	0.962	qv12_single_bf	qv12	single_bf
0.923	0.961	qv12_single_bf	qv12	single_bf
0.921	0.96	qv12_single_bf	qv12	single_bf
0.908	0.959	qv12_single_bf	qv12	single_bf
0.903	0.959	qv12_single_bf	qv12	single_bf
0.888	0.717	qv12_single_bf	qv12	single_bf
0.884	0.698	qv12_single_bf	qv12	single_bf
0.879	0.673	qv12_single_bf	qv12	single_bf
0.868	0.655	qv12_single_bf	qv12	single_bf
0.866	0.636	qv12_single_bf	qv12	single_bf
0.862	0.623	qv12_single_bf	qv12	single_bf
0.86	0.601	qv12_single_bf	qv12	single_bf
0.858	0.585	qv12_single_bf	qv12	single_bf
0.853	0.568	qv12_single_bf	qv12	single_bf
0.851	0.554	qv12_single_bf	qv12	single_bf
0.847	0.536	qv12_single_bf	qv12	single_bf
0.829	0.476	qv12_single_bf	qv12	single_bf
0.799	0.423	qv12_single_bf	qv12	single_bf
0.772	0.335	qv12_single_bf	qv12	single_bf
0.742	0.286	qv12_single_bf	qv12	single_bf
0.724	0.241	qv12_single_bf	qv12	single_bf
0.689	0.205	qv12_single_bf	qv12	single_bf
0.668	0.189	qv12_single_bf	qv12	single_bf
0.659	0.166	qv12_single_bf	qv12	single_bf
0.633	0.165	qv12_single_bf	qv12	single_bf
0.622	0.165	qv12_single_bf	qv12	single_bf
0.58	0.159	qv12_single_bf	qv12	single_bf
0.565	0.134	qv12_single_bf	qv12	single_bf
0.545	0.114	qv12_single_bf	qv12	single_bf
0.541	0.102	qv12_single_bf	qv12	single_bf
0.532	0.103	qv12_single_bf	qv12	single_bf
0.5	0.092	qv12_single_bf	qv12	single_bf
0.467	0.078	qv12_single_bf	qv12	single_bf
0.451	0.076	qv12_single_bf	qv12	single_bf
0.432	0.049	qv12_single_bf	qv12	single_bf
0.303	0.008	qv12_single_bf	qv12	single_bf
0.1	0	qv12_single_bf	qv12	single_bf
0.063	0	qv12_single_bf	qv12	single_bf
0.03	0	qv12_single_bf	qv12	single_bf
0.002	0	qv12_single_bf	qv12	single_bf
1	0.987	qv8_single_bf	qv8	single_bf
1	0.987	qv8_single_bf	qv8	single_bf
1	0.987	qv8_single_bf	qv8	single_bf
1	0.987	qv8_single_bf	qv8	single_bf
1	0.987	qv8_single_bf	qv8	single_bf
1	0.987	qv8_single_bf	qv8	single_bf
0.997	0.984	qv8_single_bf	qv8	single_bf
0.975	0.975	qv8_single_bf	qv8	single_bf
0.971	0.968	qv8_single_bf	qv8	single_bf
0.956	0.963	qv8_single_bf	qv8	single_bf
0.945	0.961	qv8_single_bf	qv8	single_bf
0.934	0.959	qv8_single_bf	qv8	single_bf
0.925	0.959	qv8_single_bf	qv8	single_bf
0.914	0.958	qv8_single_bf	qv8	single_bf
0.914	0.957	qv8_single_bf	qv8	single_bf
0.895	0.68	qv8_single_bf	qv8	single_bf
0.895	0.657	qv8_single_bf	qv8	single_bf
0.89	0.638	qv8_single_bf	qv8	single_bf
0.89	0.616	qv8_single_bf	qv8	single_bf
0.888	0.592	qv8_single_bf	qv8	single_bf
0.882	0.572	qv8_single_bf	qv8	single_bf
0.873	0.555	qv8_single_bf	qv8	single_bf
0.862	0.539	qv8_single_bf	qv8	single_bf
0.851	0.524	qv8_single_bf	qv8	single_bf
0.849	0.511	qv8_single_bf	qv8	single_bf
0.847	0.493	qv8_single_bf	qv8	single_bf
0.814	0.441	qv8_single_bf	qv8	single_bf
0.801	0.389	qv8_single_bf	qv8	single_bf
0.766	0.328	qv8_single_bf	qv8	single_bf
0.735	0.279	qv8_single_bf	qv8	single_bf
0.705	0.251	qv8_single_bf	qv8	single_bf
0.676	0.22	qv8_single_bf	qv8	single_bf
0.657	0.208	qv8_single_bf	qv8	single_bf
0.639	0.193	qv8_single_bf	qv8	single_bf
0.615	0.185	qv8_single_bf	qv8	single_bf
0.602	0.184	qv8_single_bf	qv8	single_bf
0.585	0.158	qv8_single_bf	qv8	single_bf
0.565	0.143	qv8_single_bf	qv8	single_bf
0.561	0.126	qv8_single_bf	qv8	single_bf
0.554	0.109	qv8_single_bf	qv8	single_bf
0.53	0.114	qv8_single_bf	qv8	single_bf
0.506	0.101	qv8_single_bf	qv8	single_bf
0.473	0.089	qv8_single_bf	qv8	single_bf
0.458	0.087	qv8_single_bf	qv8	single_bf
0.449	0.06	qv8_single_bf	qv8	single_bf
0.32	0.007	qv8_single_bf	qv8	single_bf
0.12	0	qv8_single_bf	qv8	single_bf
0.076	0	qv8_single_bf	qv8	single_bf
0.03	0	qv8_single_bf	qv8	single_bf
0.004	0	qv8_single_bf	qv8	single_bf
1	0.987	qv0_single_freq	qv0	single_freq
0.96	0.969	qv0_single_freq	qv0	single_freq
0.764	0.925	qv0_single_freq	qv0	single_freq
0.598	0.85	qv0_single_freq	qv0	single_freq
0.515	0.703	qv0_single_freq	qv0	single_freq
0.471	0.474	qv0_single_freq	qv0	single_freq
0.425	0.25	qv0_single_freq	qv0	single_freq
0.399	0.116	qv0_single_freq	qv0	single_freq
0.355	0.074	qv0_single_freq	qv0	single_freq
0.318	0.046	qv0_single_freq	qv0	single_freq
0.283	0.023	qv0_single_freq	qv0	single_freq
0.264	0.017	qv0_single_freq	qv0	single_freq
0.233	0.019	qv0_single_freq	qv0	single_freq
0.207	0.021	qv0_single_freq	qv0	single_freq
0.192	0.023	qv0_single_freq	qv0	single_freq
0.179	0.024	qv0_single_freq	qv0	single_freq
0.163	0.014	qv0_single_freq	qv0	single_freq
0.155	0	qv0_single_freq	qv0	single_freq
0.144	0	qv0_single_freq	qv0	single_freq
0.139	0	qv0_single_freq	qv0	single_freq
0.135	0	qv0_single_freq	qv0	single_freq
0.098	0	qv0_single_freq	qv0	single_freq
0.069	0	qv0_single_freq	qv0	single_freq
1	0.987	qv10_single_freq	qv10	single_freq
0.879	0.925	qv10_single_freq	qv10	single_freq
0.617	0.813	qv10_single_freq	qv10	single_freq
0.508	0.606	qv10_single_freq	qv10	single_freq
0.456	0.304	qv10_single_freq	qv10	single_freq
0.421	0.107	qv10_single_freq	qv10	single_freq
0.36	0.058	qv10_single_freq	qv10	single_freq
0.318	0.034	qv10_single_freq	qv10	single_freq
0.275	0.016	qv10_single_freq	qv10	single_freq
0.242	0.009	qv10_single_freq	qv10	single_freq
0.222	0.01	qv10_single_freq	qv10	single_freq
0.205	0.011	qv10_single_freq	qv10	single_freq
0.187	0	qv10_single_freq	qv10	single_freq
0.176	0	qv10_single_freq	qv10	single_freq
0.161	0	qv10_single_freq	qv10	single_freq
0.148	0	qv10_single_freq	qv10	single_freq
0.137	0	qv10_single_freq	qv10	single_freq
0.133	0	qv10_single_freq	qv10	single_freq
0.126	0	qv10_single_freq	qv10	single_freq
0.117	0	qv10_single_freq	qv10	single_freq
0.115	0	qv10_single_freq	qv10	single_freq
0.074	0	qv10_single_freq	qv10	single_freq
0.05	0	qv10_single_freq	qv10	single_freq
1	0.987	qv12_single_freq	qv12	single_freq
0.838	0.901	qv12_single_freq	qv12	single_freq
0.585	0.758	qv12_single_freq	qv12	single_freq
0.486	0.467	qv12_single_freq	qv12	single_freq
0.427	0.187	qv12_single_freq	qv12	single_freq
0.382	0.07	qv12_single_freq	qv12	single_freq
0.318	0.034	qv12_single_freq	qv12	single_freq
0.279	0.008	qv12_single_freq	qv12	single_freq
0.246	0.009	qv12_single_freq	qv12	single_freq
0.227	0.01	qv12_single_freq	qv12	single_freq
0.203	0	qv12_single_freq	qv12	single_freq
0.185	0	qv12_single_freq	qv12	single_freq
0.17	0	qv12_single_freq	qv12	single_freq
0.157	0	qv12_single_freq	qv12	single_freq
0.135	0	qv12_single_freq	qv12	single_freq
0.126	0	qv12_single_freq	qv12	single_freq
0.12	0	qv12_single_freq	qv12	single_freq
0.111	0	qv12_single_freq	qv12	single_freq
0.106	0	qv12_single_freq	qv12	single_freq
0.102	0	qv12_single_freq	qv12	single_freq
0.096	0	qv12_single_freq	qv12	single_freq
0.058	0	qv12_single_freq	qv12	single_freq
0.048	0	qv12_single_freq	qv12	single_freq
1	0.987	qv8_single_freq	qv8	single_freq
0.901	0.94	qv8_single_freq	qv8	single_freq
0.668	0.847	qv8_single_freq	qv8	single_freq
0.534	0.681	qv8_single_freq	qv8	single_freq
0.48	0.396	qv8_single_freq	qv8	single_freq
0.427	0.18	qv8_single_freq	qv8	single_freq
0.39	0.068	qv8_single_freq	qv8	single_freq
0.344	0.043	qv8_single_freq	qv8	single_freq
0.307	0.021	qv8_single_freq	qv8	single_freq
0.277	0.016	qv8_single_freq	qv8	single_freq
0.237	0.01	qv8_single_freq	qv8	single_freq
0.216	0.01	qv8_single_freq	qv8	single_freq
0.196	0.011	qv8_single_freq	qv8	single_freq
0.185	0	qv8_single_freq	qv8	single_freq
0.174	0	qv8_single_freq	qv8	single_freq
0.157	0	qv8_single_freq	qv8	single_freq
0.146	0	qv8_single_freq	qv8	single_freq
0.139	0	qv8_single_freq	qv8	single_freq
0.135	0	qv8_single_freq	qv8	single_freq
0.131	0	qv8_single_freq	qv8	single_freq
0.124	0	qv8_single_freq	qv8	single_freq
0.082	0	qv8_single_freq	qv8	single_freq
0.063	0	qv8_single_freq	qv8	single_freq
0.984	0.982	qv0_rsm	qv0	rsm
0.982	0.982	qv0_rsm	qv0	rsm
0.969	0.974	qv0_rsm	qv0	rsm
0.941	0.927	qv0_rsm	qv0	rsm
0.927	0.747	qv0_rsm	qv0	rsm
0.917	0.43	qv0_rsm	qv0	rsm
0.91	0.231	qv0_rsm	qv0	rsm
0.901	0.105	qv0_rsm	qv0	rsm
0.888	0.05	qv0_rsm	qv0	rsm
0.884	0.01	qv0_rsm	qv0	rsm
0.873	0.005	qv0_rsm	qv0	rsm
0.864	0	qv0_rsm	qv0	rsm
0.858	0	qv0_rsm	qv0	rsm
0.851	0	qv0_rsm	qv0	rsm
0.847	0	qv0_rsm	qv0	rsm
0.836	0	qv0_rsm	qv0	rsm
0.823	0	qv0_rsm	qv0	rsm
0.792	0	qv0_rsm	qv0	rsm
0.722	0	qv0_rsm	qv0	rsm
0.639	0	qv0_rsm	qv0	rsm
0.462	0	qv0_rsm	qv0	rsm
0.978	0.982	qv10_rsm	qv10	rsm
0.973	0.979	qv10_rsm	qv10	rsm
0.96	0.959	qv10_rsm	qv10	rsm
0.938	0.882	qv10_rsm	qv10	rsm
0.927	0.648	qv10_rsm	qv10	rsm
0.908	0.319	qv10_rsm	qv10	rsm
0.897	0.191	qv10_rsm	qv10	rsm
0.893	0.141	qv10_rsm	qv10	rsm
0.884	0.12	qv10_rsm	qv10	rsm
0.858	0.037	qv10_rsm	qv10	rsm
0.855	0.011	qv10_rsm	qv10	rsm
0.838	0.003	qv10_rsm	qv10	rsm
0.82	0	qv10_rsm	qv10	rsm
0.803	0	qv10_rsm	qv10	rsm
0.786	0	qv10_rsm	qv10	rsm
0.753	0	qv10_rsm	qv10	rsm
0.705	0	qv10_rsm	qv10	rsm
0.622	0	qv10_rsm	qv10	rsm
0.545	0	qv10_rsm	qv10	rsm
0.419	0	qv10_rsm	qv10	rsm
0.257	0	qv10_rsm	qv10	rsm
0.975	0.981	qv12_rsm	qv12	rsm
0.973	0.977	qv12_rsm	qv12	rsm
0.958	0.949	qv12_rsm	qv12	rsm
0.932	0.862	qv12_rsm	qv12	rsm
0.921	0.676	qv12_rsm	qv12	rsm
0.899	0.377	qv12_rsm	qv12	rsm
0.884	0.2	qv12_rsm	qv12	rsm
0.864	0.126	qv12_rsm	qv12	rsm
0.851	0.1	qv12_rsm	qv12	rsm
0.836	0.045	qv12_rsm	qv12	rsm
0.829	0.008	qv12_rsm	qv12	rsm
0.803	0	qv12_rsm	qv12	rsm
0.788	0	qv12_rsm	qv12	rsm
0.762	0	qv12_rsm	qv12	rsm
0.724	0	qv12_rsm	qv12	rsm
0.683	0	qv12_rsm	qv12	rsm
0.633	0	qv12_rsm	qv12	rsm
0.548	0	qv12_rsm	qv12	rsm
0.432	0	qv12_rsm	qv12	rsm
0.303	0	qv12_rsm	qv12	rsm
0.168	0	qv12_rsm	qv12	rsm
0.982	0.982	qv8_rsm	qv8	rsm
0.978	0.98	qv8_rsm	qv8	rsm
0.967	0.964	qv8_rsm	qv8	rsm
0.943	0.902	qv8_rsm	qv8	rsm
0.93	0.674	qv8_rsm	qv8	rsm
0.914	0.336	qv8_rsm	qv8	rsm
0.901	0.224	qv8_rsm	qv8	rsm
0.895	0.162	qv8_rsm	qv8	rsm
0.886	0.131	qv8_rsm	qv8	rsm
0.871	0.059	qv8_rsm	qv8	rsm
0.864	0.015	qv8_rsm	qv8	rsm
0.858	0	qv8_rsm	qv8	rsm
0.849	0	qv8_rsm	qv8	rsm
0.838	0	qv8_rsm	qv8	rsm
0.827	0	qv8_rsm	qv8	rsm
0.805	0	qv8_rsm	qv8	rsm
0.766	0	qv8_rsm	qv8	rsm
0.705	0	qv8_rsm	qv8	rsm
0.602	0	qv8_rsm	qv8	rsm
0.508	0	qv8_rsm	qv8	rsm
0.362	0	qv8_rsm	qv8	rsm

## Sheet:  K. pneumoniae
TPR	FDR	group	qv	algorithm
1	0.987	qv0_single_bf	qv0	single_bf
1	0.987	qv0_single_bf	qv0	single_bf
1	0.987	qv0_single_bf	qv0	single_bf
1	0.987	qv0_single_bf	qv0	single_bf
1	0.987	qv0_single_bf	qv0	single_bf
0.997	0.987	qv0_single_bf	qv0	single_bf
0.697	0.986	qv0_single_bf	qv0	single_bf
0.549	0.987	qv0_single_bf	qv0	single_bf
0.501	0.987	qv0_single_bf	qv0	single_bf
0.473	0.987	qv0_single_bf	qv0	single_bf
0.464	0.987	qv0_single_bf	qv0	single_bf
0.459	0.987	qv0_single_bf	qv0	single_bf
0.448	0.987	qv0_single_bf	qv0	single_bf
0.438	0.987	qv0_single_bf	qv0	single_bf
0.429	0.987	qv0_single_bf	qv0	single_bf
0.424	0.968	qv0_single_bf	qv0	single_bf
0.418	0.967	qv0_single_bf	qv0	single_bf
0.408	0.967	qv0_single_bf	qv0	single_bf
0.406	0.967	qv0_single_bf	qv0	single_bf
0.401	0.966	qv0_single_bf	qv0	single_bf
0.39	0.967	qv0_single_bf	qv0	single_bf
0.387	0.966	qv0_single_bf	qv0	single_bf
0.385	0.966	qv0_single_bf	qv0	single_bf
0.381	0.966	qv0_single_bf	qv0	single_bf
0.376	0.966	qv0_single_bf	qv0	single_bf
0.367	0.966	qv0_single_bf	qv0	single_bf
0.353	0.964	qv0_single_bf	qv0	single_bf
0.337	0.964	qv0_single_bf	qv0	single_bf
0.318	0.962	qv0_single_bf	qv0	single_bf
0.3	0.96	qv0_single_bf	qv0	single_bf
0.288	0.958	qv0_single_bf	qv0	single_bf
0.277	0.957	qv0_single_bf	qv0	single_bf
0.263	0.956	qv0_single_bf	qv0	single_bf
0.256	0.955	qv0_single_bf	qv0	single_bf
0.249	0.954	qv0_single_bf	qv0	single_bf
0.244	0.952	qv0_single_bf	qv0	single_bf
0.235	0.948	qv0_single_bf	qv0	single_bf
0.219	0.947	qv0_single_bf	qv0	single_bf
0.214	0.944	qv0_single_bf	qv0	single_bf
0.2	0.943	qv0_single_bf	qv0	single_bf
0.191	0.941	qv0_single_bf	qv0	single_bf
0.182	0.935	qv0_single_bf	qv0	single_bf
0.17	0.932	qv0_single_bf	qv0	single_bf
0.166	0.926	qv0_single_bf	qv0	single_bf
0.154	0.923	qv0_single_bf	qv0	single_bf
1	0.987	qv10_single_bf	qv10	single_bf
1	0.987	qv10_single_bf	qv10	single_bf
1	0.987	qv10_single_bf	qv10	single_bf
1	0.987	qv10_single_bf	qv10	single_bf
1	0.987	qv10_single_bf	qv10	single_bf
0.983	0.984	qv10_single_bf	qv10	single_bf
0.632	0.981	qv10_single_bf	qv10	single_bf
0.505	0.983	qv10_single_bf	qv10	single_bf
0.461	0.983	qv10_single_bf	qv10	single_bf
0.429	0.984	qv10_single_bf	qv10	single_bf
0.418	0.984	qv10_single_bf	qv10	single_bf
0.399	0.985	qv10_single_bf	qv10	single_bf
0.383	0.985	qv10_single_bf	qv10	single_bf
0.371	0.985	qv10_single_bf	qv10	single_bf
0.362	0.986	qv10_single_bf	qv10	single_bf
0.355	0.926	qv10_single_bf	qv10	single_bf
0.348	0.925	qv10_single_bf	qv10	single_bf
0.344	0.924	qv10_single_bf	qv10	single_bf
0.339	0.922	qv10_single_bf	qv10	single_bf
0.332	0.922	qv10_single_bf	qv10	single_bf
0.323	0.922	qv10_single_bf	qv10	single_bf
0.318	0.921	qv10_single_bf	qv10	single_bf
0.314	0.92	qv10_single_bf	qv10	single_bf
0.304	0.92	qv10_single_bf	qv10	single_bf
0.302	0.919	qv10_single_bf	qv10	single_bf
0.293	0.92	qv10_single_bf	qv10	single_bf
0.265	0.919	qv10_single_bf	qv10	single_bf
0.244	0.918	qv10_single_bf	qv10	single_bf
0.23	0.912	qv10_single_bf	qv10	single_bf
0.21	0.91	qv10_single_bf	qv10	single_bf
0.203	0.904	qv10_single_bf	qv10	single_bf
0.196	0.899	qv10_single_bf	qv10	single_bf
0.187	0.895	qv10_single_bf	qv10	single_bf
0.18	0.891	qv10_single_bf	qv10	single_bf
0.175	0.885	qv10_single_bf	qv10	single_bf
0.168	0.881	qv10_single_bf	qv10	single_bf
0.166	0.87	qv10_single_bf	qv10	single_bf
0.157	0.867	qv10_single_bf	qv10	single_bf
0.147	0.865	qv10_single_bf	qv10	single_bf
0.143	0.857	qv10_single_bf	qv10	single_bf
0.14	0.853	qv10_single_bf	qv10	single_bf
0.124	0.846	qv10_single_bf	qv10	single_bf
0.115	0.839	qv10_single_bf	qv10	single_bf
0.11	0.827	qv10_single_bf	qv10	single_bf
0.108	0.81	qv10_single_bf	qv10	single_bf
1	0.987	qv12_single_bf	qv12	single_bf
1	0.987	qv12_single_bf	qv12	single_bf
1	0.987	qv12_single_bf	qv12	single_bf
1	0.987	qv12_single_bf	qv12	single_bf
1	0.987	qv12_single_bf	qv12	single_bf
0.979	0.983	qv12_single_bf	qv12	single_bf
0.642	0.979	qv12_single_bf	qv12	single_bf
0.535	0.98	qv12_single_bf	qv12	single_bf
0.475	0.981	qv12_single_bf	qv12	single_bf
0.441	0.982	qv12_single_bf	qv12	single_bf
0.42	0.983	qv12_single_bf	qv12	single_bf
0.401	0.983	qv12_single_bf	qv12	single_bf
0.385	0.984	qv12_single_bf	qv12	single_bf
0.374	0.984	qv12_single_bf	qv12	single_bf
0.364	0.985	qv12_single_bf	qv12	single_bf
0.36	0.898	qv12_single_bf	qv12	single_bf
0.346	0.897	qv12_single_bf	qv12	single_bf
0.334	0.896	qv12_single_bf	qv12	single_bf
0.323	0.896	qv12_single_bf	qv12	single_bf
0.311	0.897	qv12_single_bf	qv12	single_bf
0.304	0.896	qv12_single_bf	qv12	single_bf
0.3	0.896	qv12_single_bf	qv12	single_bf
0.297	0.894	qv12_single_bf	qv12	single_bf
0.288	0.894	qv12_single_bf	qv12	single_bf
0.288	0.891	qv12_single_bf	qv12	single_bf
0.281	0.892	qv12_single_bf	qv12	single_bf
0.26	0.889	qv12_single_bf	qv12	single_bf
0.24	0.887	qv12_single_bf	qv12	single_bf
0.224	0.877	qv12_single_bf	qv12	single_bf
0.207	0.867	qv12_single_bf	qv12	single_bf
0.191	0.864	qv12_single_bf	qv12	single_bf
0.18	0.86	qv12_single_bf	qv12	single_bf
0.173	0.853	qv12_single_bf	qv12	single_bf
0.17	0.846	qv12_single_bf	qv12	single_bf
0.166	0.838	qv12_single_bf	qv12	single_bf
0.161	0.834	qv12_single_bf	qv12	single_bf
0.145	0.832	qv12_single_bf	qv12	single_bf
0.143	0.822	qv12_single_bf	qv12	single_bf
0.14	0.81	qv12_single_bf	qv12	single_bf
0.131	0.803	qv12_single_bf	qv12	single_bf
0.12	0.802	qv12_single_bf	qv12	single_bf
0.11	0.792	qv12_single_bf	qv12	single_bf
0.108	0.768	qv12_single_bf	qv12	single_bf
0.106	0.753	qv12_single_bf	qv12	single_bf
0.101	0.752	qv12_single_bf	qv12	single_bf
1	0.987	qv8_single_bf	qv8	single_bf
1	0.987	qv8_single_bf	qv8	single_bf
1	0.987	qv8_single_bf	qv8	single_bf
1	0.987	qv8_single_bf	qv8	single_bf
1	0.987	qv8_single_bf	qv8	single_bf
0.988	0.985	qv8_single_bf	qv8	single_bf
0.625	0.983	qv8_single_bf	qv8	single_bf
0.496	0.984	qv8_single_bf	qv8	single_bf
0.431	0.986	qv8_single_bf	qv8	single_bf
0.415	0.986	qv8_single_bf	qv8	single_bf
0.394	0.986	qv8_single_bf	qv8	single_bf
0.39	0.986	qv8_single_bf	qv8	single_bf
0.381	0.986	qv8_single_bf	qv8	single_bf
0.374	0.986	qv8_single_bf	qv8	single_bf
0.367	0.986	qv8_single_bf	qv8	single_bf
0.36	0.945	qv8_single_bf	qv8	single_bf
0.355	0.943	qv8_single_bf	qv8	single_bf
0.346	0.944	qv8_single_bf	qv8	single_bf
0.344	0.942	qv8_single_bf	qv8	single_bf
0.332	0.943	qv8_single_bf	qv8	single_bf
0.327	0.942	qv8_single_bf	qv8	single_bf
0.323	0.941	qv8_single_bf	qv8	single_bf
0.321	0.94	qv8_single_bf	qv8	single_bf
0.316	0.94	qv8_single_bf	qv8	single_bf
0.304	0.941	qv8_single_bf	qv8	single_bf
0.304	0.94	qv8_single_bf	qv8	single_bf
0.277	0.94	qv8_single_bf	qv8	single_bf
0.26	0.939	qv8_single_bf	qv8	single_bf
0.242	0.935	qv8_single_bf	qv8	single_bf
0.228	0.931	qv8_single_bf	qv8	single_bf
0.214	0.929	qv8_single_bf	qv8	single_bf
0.196	0.929	qv8_single_bf	qv8	single_bf
0.189	0.926	qv8_single_bf	qv8	single_bf
0.184	0.923	qv8_single_bf	qv8	single_bf
0.182	0.919	qv8_single_bf	qv8	single_bf
0.18	0.917	qv8_single_bf	qv8	single_bf
0.173	0.91	qv8_single_bf	qv8	single_bf
0.168	0.905	qv8_single_bf	qv8	single_bf
0.161	0.899	qv8_single_bf	qv8	single_bf
0.154	0.895	qv8_single_bf	qv8	single_bf
0.15	0.89	qv8_single_bf	qv8	single_bf
0.127	0.89	qv8_single_bf	qv8	single_bf
0.124	0.879	qv8_single_bf	qv8	single_bf
0.12	0.87	qv8_single_bf	qv8	single_bf
0.113	0.867	qv8_single_bf	qv8	single_bf
1	0.987	qv0_single_freq	qv0	single_freq
0.96	0.976	qv0_single_freq	qv0	single_freq
0.792	0.969	qv0_single_freq	qv0	single_freq
0.662	0.963	qv0_single_freq	qv0	single_freq
0.533	0.959	qv0_single_freq	qv0	single_freq
0.468	0.953	qv0_single_freq	qv0	single_freq
0.408	0.948	qv0_single_freq	qv0	single_freq
0.339	0.945	qv0_single_freq	qv0	single_freq
0.29	0.941	qv0_single_freq	qv0	single_freq
0.26	0.936	qv0_single_freq	qv0	single_freq
0.235	0.93	qv0_single_freq	qv0	single_freq
0.212	0.924	qv0_single_freq	qv0	single_freq
0.18	0.922	qv0_single_freq	qv0	single_freq
0.154	0.919	qv0_single_freq	qv0	single_freq
0.143	0.912	qv0_single_freq	qv0	single_freq
0.124	0.909	qv0_single_freq	qv0	single_freq
0.106	0.911	qv0_single_freq	qv0	single_freq
0.101	0.902	qv0_single_freq	qv0	single_freq
0.085	0.905	qv0_single_freq	qv0	single_freq
0.078	0.903	qv0_single_freq	qv0	single_freq
0.073	0.9	qv0_single_freq	qv0	single_freq
0.043	0.842	qv0_single_freq	qv0	single_freq
0.032	0.755	qv0_single_freq	qv0	single_freq
1	0.987	qv10_single_freq	qv10	single_freq
0.588	0.942	qv10_single_freq	qv10	single_freq
0.302	0.922	qv10_single_freq	qv10	single_freq
0.21	0.888	qv10_single_freq	qv10	single_freq
0.161	0.866	qv10_single_freq	qv10	single_freq
0.127	0.841	qv10_single_freq	qv10	single_freq
0.108	0.809	qv10_single_freq	qv10	single_freq
0.094	0.79	qv10_single_freq	qv10	single_freq
0.078	0.783	qv10_single_freq	qv10	single_freq
0.069	0.773	qv10_single_freq	qv10	single_freq
0.06	0.778	qv10_single_freq	qv10	single_freq
0.053	0.758	qv10_single_freq	qv10	single_freq
0.05	0.735	qv10_single_freq	qv10	single_freq
0.039	0.747	qv10_single_freq	qv10	single_freq
0.036	0.742	qv10_single_freq	qv10	single_freq
0.036	0.71	qv10_single_freq	qv10	single_freq
0.036	0.687	qv10_single_freq	qv10	single_freq
0.036	0.667	qv10_single_freq	qv10	single_freq
0.036	0.645	qv10_single_freq	qv10	single_freq
0.036	0.6	qv10_single_freq	qv10	single_freq
0.036	0.579	qv10_single_freq	qv10	single_freq
0.025	0.522	qv10_single_freq	qv10	single_freq
0.018	0.429	qv10_single_freq	qv10	single_freq
1	0.987	qv12_single_freq	qv12	single_freq
0.401	0.916	qv12_single_freq	qv12	single_freq
0.21	0.867	qv12_single_freq	qv12	single_freq
0.143	0.818	qv12_single_freq	qv12	single_freq
0.11	0.787	qv12_single_freq	qv12	single_freq
0.09	0.752	qv12_single_freq	qv12	single_freq
0.078	0.715	qv12_single_freq	qv12	single_freq
0.069	0.688	qv12_single_freq	qv12	single_freq
0.055	0.685	qv12_single_freq	qv12	single_freq
0.05	0.64	qv12_single_freq	qv12	single_freq
0.041	0.648	qv12_single_freq	qv12	single_freq
0.036	0.637	qv12_single_freq	qv12	single_freq
0.036	0.62	qv12_single_freq	qv12	single_freq
0.036	0.579	qv12_single_freq	qv12	single_freq
0.036	0.543	qv12_single_freq	qv12	single_freq
0.034	0.532	qv12_single_freq	qv12	single_freq
0.034	0.532	qv12_single_freq	qv12	single_freq
0.03	0.536	qv12_single_freq	qv12	single_freq
0.03	0.5	qv12_single_freq	qv12	single_freq
0.027	0.5	qv12_single_freq	qv12	single_freq
0.025	0.522	qv12_single_freq	qv12	single_freq
0.018	0.334	qv12_single_freq	qv12	single_freq
0.011	0.286	qv12_single_freq	qv12	single_freq
1	0.987	qv8_single_freq	qv8	single_freq
0.764	0.958	qv8_single_freq	qv8	single_freq
0.438	0.948	qv8_single_freq	qv8	single_freq
0.321	0.931	qv8_single_freq	qv8	single_freq
0.254	0.913	qv8_single_freq	qv8	single_freq
0.196	0.899	qv8_single_freq	qv8	single_freq
0.152	0.889	qv8_single_freq	qv8	single_freq
0.131	0.877	qv8_single_freq	qv8	single_freq
0.12	0.856	qv8_single_freq	qv8	single_freq
0.103	0.844	qv8_single_freq	qv8	single_freq
0.09	0.826	qv8_single_freq	qv8	single_freq
0.078	0.821	qv8_single_freq	qv8	single_freq
0.062	0.838	qv8_single_freq	qv8	single_freq
0.057	0.834	qv8_single_freq	qv8	single_freq
0.05	0.83	qv8_single_freq	qv8	single_freq
0.048	0.818	qv8_single_freq	qv8	single_freq
0.043	0.82	qv8_single_freq	qv8	single_freq
0.041	0.796	qv8_single_freq	qv8	single_freq
0.041	0.784	qv8_single_freq	qv8	single_freq
0.041	0.764	qv8_single_freq	qv8	single_freq
0.039	0.761	qv8_single_freq	qv8	single_freq
0.03	0.658	qv8_single_freq	qv8	single_freq
0.027	0.556	qv8_single_freq	qv8	single_freq
1	0.983	qv0_rsm	qv0	rsm
1	0.983	qv0_rsm	qv0	rsm
1	0.98	qv0_rsm	qv0	rsm
1	0.973	qv0_rsm	qv0	rsm
1	0.963	qv0_rsm	qv0	rsm
1	0.945	qv0_rsm	qv0	rsm
0.995	0.922	qv0_rsm	qv0	rsm
0.993	0.893	qv0_rsm	qv0	rsm
0.993	0.859	qv0_rsm	qv0	rsm
0.99	0.805	qv0_rsm	qv0	rsm
0.986	0.76	qv0_rsm	qv0	rsm
0.981	0.683	qv0_rsm	qv0	rsm
0.981	0.604	qv0_rsm	qv0	rsm
0.974	0.498	qv0_rsm	qv0	rsm
0.972	0.408	qv0_rsm	qv0	rsm
0.958	0.317	qv0_rsm	qv0	rsm
0.933	0.231	qv0_rsm	qv0	rsm
0.854	0.14	qv0_rsm	qv0	rsm
0.718	0.091	qv0_rsm	qv0	rsm
0.563	0.047	qv0_rsm	qv0	rsm
0.364	0.025	qv0_rsm	qv0	rsm
1	0.981	qv10_rsm	qv10	rsm
1	0.977	qv10_rsm	qv10	rsm
1	0.953	qv10_rsm	qv10	rsm
1	0.889	qv10_rsm	qv10	rsm
0.997	0.79	qv10_rsm	qv10	rsm
0.995	0.619	qv10_rsm	qv10	rsm
0.99	0.48	qv10_rsm	qv10	rsm
0.988	0.33	qv10_rsm	qv10	rsm
0.983	0.258	qv10_rsm	qv10	rsm
0.974	0.162	qv10_rsm	qv10	rsm
0.972	0.12	qv10_rsm	qv10	rsm
0.956	0.085	qv10_rsm	qv10	rsm
0.944	0.065	qv10_rsm	qv10	rsm
0.914	0.039	qv10_rsm	qv10	rsm
0.856	0.027	qv10_rsm	qv10	rsm
0.785	0.015	qv10_rsm	qv10	rsm
0.72	0.01	qv10_rsm	qv10	rsm
0.547	0.013	qv10_rsm	qv10	rsm
0.413	0.006	qv10_rsm	qv10	rsm
0.247	0	qv10_rsm	qv10	rsm
0.099	0	qv10_rsm	qv10	rsm
1	0.98	qv12_rsm	qv12	rsm
1	0.971	qv12_rsm	qv12	rsm
1	0.92	qv12_rsm	qv12	rsm
1	0.775	qv12_rsm	qv12	rsm
0.993	0.587	qv12_rsm	qv12	rsm
0.986	0.381	qv12_rsm	qv12	rsm
0.979	0.237	qv12_rsm	qv12	rsm
0.965	0.168	qv12_rsm	qv12	rsm
0.96	0.108	qv12_rsm	qv12	rsm
0.937	0.074	qv12_rsm	qv12	rsm
0.923	0.053	qv12_rsm	qv12	rsm
0.898	0.042	qv12_rsm	qv12	rsm
0.863	0.027	qv12_rsm	qv12	rsm
0.782	0.015	qv12_rsm	qv12	rsm
0.697	0.007	qv12_rsm	qv12	rsm
0.614	0.004	qv12_rsm	qv12	rsm
0.517	0	qv12_rsm	qv12	rsm
0.378	0	qv12_rsm	qv12	rsm
0.189	0	qv12_rsm	qv12	rsm
0.094	0	qv12_rsm	qv12	rsm
0.025	0	qv12_rsm	qv12	rsm
1	0.982	qv8_rsm	qv8	rsm
1	0.98	qv8_rsm	qv8	rsm
1	0.967	qv8_rsm	qv8	rsm
1	0.938	qv8_rsm	qv8	rsm
0.997	0.894	qv8_rsm	qv8	rsm
0.995	0.815	qv8_rsm	qv8	rsm
0.995	0.715	qv8_rsm	qv8	rsm
0.993	0.597	qv8_rsm	qv8	rsm
0.993	0.498	qv8_rsm	qv8	rsm
0.99	0.364	qv8_rsm	qv8	rsm
0.983	0.293	qv8_rsm	qv8	rsm
0.976	0.211	qv8_rsm	qv8	rsm
0.972	0.152	qv8_rsm	qv8	rsm
0.949	0.097	qv8_rsm	qv8	rsm
0.937	0.067	qv8_rsm	qv8	rsm
0.896	0.05	qv8_rsm	qv8	rsm
0.842	0.037	qv8_rsm	qv8	rsm
0.727	0.022	qv8_rsm	qv8	rsm
0.575	0.016	qv8_rsm	qv8	rsm
0.42	0.011	qv8_rsm	qv8	rsm
0.203	0.012	qv8_rsm	qv8	rsm

## Sheet: K. pneumoniae (no methylation)
TPR	FDR	group	qv	algorithm
0.872	0.988	qv0_single_bf	qv0	single_bf
0.872	0.988	qv0_single_bf	qv0	single_bf
0.872	0.988	qv0_single_bf	qv0	single_bf
0.872	0.988	qv0_single_bf	qv0	single_bf
0.872	0.988	qv0_single_bf	qv0	single_bf
0.87	0.987	qv0_single_bf	qv0	single_bf
0.593	0.987	qv0_single_bf	qv0	single_bf
0.454	0.988	qv0_single_bf	qv0	single_bf
0.408	0.988	qv0_single_bf	qv0	single_bf
0.387	0.988	qv0_single_bf	qv0	single_bf
0.383	0.988	qv0_single_bf	qv0	single_bf
0.378	0.988	qv0_single_bf	qv0	single_bf
0.367	0.988	qv0_single_bf	qv0	single_bf
0.357	0.988	qv0_single_bf	qv0	single_bf
0.351	0.988	qv0_single_bf	qv0	single_bf
0.346	0.969	qv0_single_bf	qv0	single_bf
0.341	0.969	qv0_single_bf	qv0	single_bf
0.332	0.969	qv0_single_bf	qv0	single_bf
0.332	0.968	qv0_single_bf	qv0	single_bf
0.332	0.967	qv0_single_bf	qv0	single_bf
0.325	0.967	qv0_single_bf	qv0	single_bf
0.323	0.967	qv0_single_bf	qv0	single_bf
0.321	0.966	qv0_single_bf	qv0	single_bf
0.316	0.966	qv0_single_bf	qv0	single_bf
0.311	0.966	qv0_single_bf	qv0	single_bf
0.307	0.966	qv0_single_bf	qv0	single_bf
0.293	0.965	qv0_single_bf	qv0	single_bf
0.277	0.964	qv0_single_bf	qv0	single_bf
0.258	0.963	qv0_single_bf	qv0	single_bf
0.242	0.962	qv0_single_bf	qv0	single_bf
0.23	0.96	qv0_single_bf	qv0	single_bf
0.219	0.959	qv0_single_bf	qv0	single_bf
0.207	0.958	qv0_single_bf	qv0	single_bf
0.2	0.957	qv0_single_bf	qv0	single_bf
0.196	0.955	qv0_single_bf	qv0	single_bf
0.191	0.954	qv0_single_bf	qv0	single_bf
0.184	0.95	qv0_single_bf	qv0	single_bf
0.17	0.949	qv0_single_bf	qv0	single_bf
0.166	0.946	qv0_single_bf	qv0	single_bf
0.157	0.944	qv0_single_bf	qv0	single_bf
0.147	0.943	qv0_single_bf	qv0	single_bf
0.138	0.936	qv0_single_bf	qv0	single_bf
0.129	0.932	qv0_single_bf	qv0	single_bf
0.124	0.925	qv0_single_bf	qv0	single_bf
0.12	0.918	qv0_single_bf	qv0	single_bf
0.872	0.988	qv10_single_bf	qv10	single_bf
0.872	0.988	qv10_single_bf	qv10	single_bf
0.872	0.988	qv10_single_bf	qv10	single_bf
0.872	0.988	qv10_single_bf	qv10	single_bf
0.872	0.988	qv10_single_bf	qv10	single_bf
0.856	0.984	qv10_single_bf	qv10	single_bf
0.531	0.982	qv10_single_bf	qv10	single_bf
0.422	0.983	qv10_single_bf	qv10	single_bf
0.378	0.984	qv10_single_bf	qv10	single_bf
0.351	0.985	qv10_single_bf	qv10	single_bf
0.339	0.985	qv10_single_bf	qv10	single_bf
0.321	0.986	qv10_single_bf	qv10	single_bf
0.309	0.986	qv10_single_bf	qv10	single_bf
0.302	0.986	qv10_single_bf	qv10	single_bf
0.295	0.986	qv10_single_bf	qv10	single_bf
0.29	0.927	qv10_single_bf	qv10	single_bf
0.286	0.925	qv10_single_bf	qv10	single_bf
0.281	0.924	qv10_single_bf	qv10	single_bf
0.281	0.921	qv10_single_bf	qv10	single_bf
0.274	0.921	qv10_single_bf	qv10	single_bf
0.267	0.92	qv10_single_bf	qv10	single_bf
0.263	0.919	qv10_single_bf	qv10	single_bf
0.258	0.919	qv10_single_bf	qv10	single_bf
0.249	0.919	qv10_single_bf	qv10	single_bf
0.247	0.918	qv10_single_bf	qv10	single_bf
0.237	0.919	qv10_single_bf	qv10	single_bf
0.212	0.919	qv10_single_bf	qv10	single_bf
0.196	0.917	qv10_single_bf	qv10	single_bf
0.189	0.907	qv10_single_bf	qv10	single_bf
0.17	0.905	qv10_single_bf	qv10	single_bf
0.163	0.897	qv10_single_bf	qv10	single_bf
0.157	0.892	qv10_single_bf	qv10	single_bf
0.15	0.885	qv10_single_bf	qv10	single_bf
0.143	0.88	qv10_single_bf	qv10	single_bf
0.138	0.872	qv10_single_bf	qv10	single_bf
0.131	0.867	qv10_single_bf	qv10	single_bf
0.129	0.85	qv10_single_bf	qv10	single_bf
0.122	0.843	qv10_single_bf	qv10	single_bf
0.117	0.835	qv10_single_bf	qv10	single_bf
0.113	0.822	qv10_single_bf	qv10	single_bf
0.11	0.817	qv10_single_bf	qv10	single_bf
0.096	0.799	qv10_single_bf	qv10	single_bf
0.087	0.789	qv10_single_bf	qv10	single_bf
0.085	0.762	qv10_single_bf	qv10	single_bf
0.083	0.738	qv10_single_bf	qv10	single_bf
0.872	0.988	qv12_single_bf	qv12	single_bf
0.872	0.988	qv12_single_bf	qv12	single_bf
0.872	0.988	qv12_single_bf	qv12	single_bf
0.872	0.988	qv12_single_bf	qv12	single_bf
0.872	0.988	qv12_single_bf	qv12	single_bf
0.854	0.983	qv12_single_bf	qv12	single_bf
0.54	0.98	qv12_single_bf	qv12	single_bf
0.448	0.981	qv12_single_bf	qv12	single_bf
0.394	0.982	qv12_single_bf	qv12	single_bf
0.362	0.983	qv12_single_bf	qv12	single_bf
0.344	0.984	qv12_single_bf	qv12	single_bf
0.327	0.984	qv12_single_bf	qv12	single_bf
0.314	0.985	qv12_single_bf	qv12	single_bf
0.304	0.985	qv12_single_bf	qv12	single_bf
0.297	0.986	qv12_single_bf	qv12	single_bf
0.293	0.897	qv12_single_bf	qv12	single_bf
0.279	0.897	qv12_single_bf	qv12	single_bf
0.267	0.896	qv12_single_bf	qv12	single_bf
0.26	0.895	qv12_single_bf	qv12	single_bf
0.254	0.894	qv12_single_bf	qv12	single_bf
0.249	0.893	qv12_single_bf	qv12	single_bf
0.244	0.893	qv12_single_bf	qv12	single_bf
0.244	0.89	qv12_single_bf	qv12	single_bf
0.24	0.889	qv12_single_bf	qv12	single_bf
0.24	0.885	qv12_single_bf	qv12	single_bf
0.233	0.886	qv12_single_bf	qv12	single_bf
0.217	0.881	qv12_single_bf	qv12	single_bf
0.2	0.877	qv12_single_bf	qv12	single_bf
0.184	0.864	qv12_single_bf	qv12	single_bf
0.17	0.849	qv12_single_bf	qv12	single_bf
0.154	0.843	qv12_single_bf	qv12	single_bf
0.145	0.837	qv12_single_bf	qv12	single_bf
0.138	0.827	qv12_single_bf	qv12	single_bf
0.136	0.817	qv12_single_bf	qv12	single_bf
0.131	0.805	qv12_single_bf	qv12	single_bf
0.127	0.798	qv12_single_bf	qv12	single_bf
0.113	0.795	qv12_single_bf	qv12	single_bf
0.113	0.777	qv12_single_bf	qv12	single_bf
0.11	0.758	qv12_single_bf	qv12	single_bf
0.101	0.746	qv12_single_bf	qv12	single_bf
0.092	0.747	qv12_single_bf	qv12	single_bf
0.085	0.722	qv12_single_bf	qv12	single_bf
0.085	0.667	qv12_single_bf	qv12	single_bf
0.083	0.648	qv12_single_bf	qv12	single_bf
0.08	0.628	qv12_single_bf	qv12	single_bf
0.872	0.988	qv8_single_bf	qv8	single_bf
0.872	0.988	qv8_single_bf	qv8	single_bf
0.872	0.988	qv8_single_bf	qv8	single_bf
0.872	0.988	qv8_single_bf	qv8	single_bf
0.872	0.988	qv8_single_bf	qv8	single_bf
0.861	0.986	qv8_single_bf	qv8	single_bf
0.533	0.984	qv8_single_bf	qv8	single_bf
0.411	0.985	qv8_single_bf	qv8	single_bf
0.348	0.987	qv8_single_bf	qv8	single_bf
0.337	0.987	qv8_single_bf	qv8	single_bf
0.323	0.987	qv8_single_bf	qv8	single_bf
0.318	0.987	qv8_single_bf	qv8	single_bf
0.314	0.987	qv8_single_bf	qv8	single_bf
0.307	0.987	qv8_single_bf	qv8	single_bf
0.302	0.987	qv8_single_bf	qv8	single_bf
0.295	0.946	qv8_single_bf	qv8	single_bf
0.29	0.945	qv8_single_bf	qv8	single_bf
0.281	0.945	qv8_single_bf	qv8	single_bf
0.281	0.943	qv8_single_bf	qv8	single_bf
0.274	0.943	qv8_single_bf	qv8	single_bf
0.272	0.942	qv8_single_bf	qv8	single_bf
0.267	0.941	qv8_single_bf	qv8	single_bf
0.265	0.94	qv8_single_bf	qv8	single_bf
0.26	0.94	qv8_single_bf	qv8	single_bf
0.249	0.941	qv8_single_bf	qv8	single_bf
0.249	0.94	qv8_single_bf	qv8	single_bf
0.224	0.941	qv8_single_bf	qv8	single_bf
0.21	0.94	qv8_single_bf	qv8	single_bf
0.193	0.935	qv8_single_bf	qv8	single_bf
0.182	0.931	qv8_single_bf	qv8	single_bf
0.17	0.927	qv8_single_bf	qv8	single_bf
0.154	0.928	qv8_single_bf	qv8	single_bf
0.147	0.924	qv8_single_bf	qv8	single_bf
0.147	0.918	qv8_single_bf	qv8	single_bf
0.145	0.914	qv8_single_bf	qv8	single_bf
0.143	0.911	qv8_single_bf	qv8	single_bf
0.136	0.904	qv8_single_bf	qv8	single_bf
0.131	0.898	qv8_single_bf	qv8	single_bf
0.124	0.891	qv8_single_bf	qv8	single_bf
0.12	0.884	qv8_single_bf	qv8	single_bf
0.115	0.876	qv8_single_bf	qv8	single_bf
0.096	0.872	qv8_single_bf	qv8	single_bf
0.094	0.855	qv8_single_bf	qv8	single_bf
0.092	0.832	qv8_single_bf	qv8	single_bf
0.087	0.825	qv8_single_bf	qv8	single_bf
0.872	0.988	qv0_single_freq	qv0	single_freq
0.838	0.976	qv0_single_freq	qv0	single_freq
0.685	0.969	qv0_single_freq	qv0	single_freq
0.568	0.963	qv0_single_freq	qv0	single_freq
0.454	0.959	qv0_single_freq	qv0	single_freq
0.397	0.953	qv0_single_freq	qv0	single_freq
0.337	0.949	qv0_single_freq	qv0	single_freq
0.272	0.948	qv0_single_freq	qv0	single_freq
0.235	0.942	qv0_single_freq	qv0	single_freq
0.207	0.937	qv0_single_freq	qv0	single_freq
0.191	0.93	qv0_single_freq	qv0	single_freq
0.17	0.923	qv0_single_freq	qv0	single_freq
0.145	0.92	qv0_single_freq	qv0	single_freq
0.127	0.913	qv0_single_freq	qv0	single_freq
0.115	0.905	qv0_single_freq	qv0	single_freq
0.096	0.903	qv0_single_freq	qv0	single_freq
0.08	0.906	qv0_single_freq	qv0	single_freq
0.076	0.896	qv0_single_freq	qv0	single_freq
0.062	0.899	qv0_single_freq	qv0	single_freq
0.055	0.897	qv0_single_freq	qv0	single_freq
0.053	0.889	qv0_single_freq	qv0	single_freq
0.027	0.77	qv0_single_freq	qv0	single_freq
0.023	0.412	qv0_single_freq	qv0	single_freq
0.872	0.988	qv10_single_freq	qv10	single_freq
0.503	0.942	qv10_single_freq	qv10	single_freq
0.244	0.923	qv10_single_freq	qv10	single_freq
0.166	0.884	qv10_single_freq	qv10	single_freq
0.127	0.855	qv10_single_freq	qv10	single_freq
0.101	0.815	qv10_single_freq	qv10	single_freq
0.085	0.757	qv10_single_freq	qv10	single_freq
0.073	0.717	qv10_single_freq	qv10	single_freq
0.057	0.703	qv10_single_freq	qv10	single_freq
0.05	0.677	qv10_single_freq	qv10	single_freq
0.041	0.685	qv10_single_freq	qv10	single_freq
0.034	0.667	qv10_single_freq	qv10	single_freq
0.032	0.6	qv10_single_freq	qv10	single_freq
0.027	0.539	qv10_single_freq	qv10	single_freq
0.027	0.5	qv10_single_freq	qv10	single_freq
0.027	0.369	qv10_single_freq	qv10	single_freq
0.027	0.295	qv10_single_freq	qv10	single_freq
0.027	0.25	qv10_single_freq	qv10	single_freq
0.027	0.143	qv10_single_freq	qv10	single_freq
0.027	0	qv10_single_freq	qv10	single_freq
0.027	0	qv10_single_freq	qv10	single_freq
0.018	0	qv10_single_freq	qv10	single_freq
0.016	0	qv10_single_freq	qv10	single_freq
0.872	0.988	qv12_single_freq	qv12	single_freq
0.334	0.917	qv12_single_freq	qv12	single_freq
0.168	0.86	qv12_single_freq	qv12	single_freq
0.113	0.789	qv12_single_freq	qv12	single_freq
0.09	0.73	qv12_single_freq	qv12	single_freq
0.069	0.66	qv12_single_freq	qv12	single_freq
0.057	0.622	qv12_single_freq	qv12	single_freq
0.05	0.577	qv12_single_freq	qv12	single_freq
0.039	0.528	qv12_single_freq	qv12	single_freq
0.036	0.385	qv12_single_freq	qv12	single_freq
0.027	0.369	qv12_single_freq	qv12	single_freq
0.027	0.295	qv12_single_freq	qv12	single_freq
0.027	0.25	qv12_single_freq	qv12	single_freq
0.027	0.2	qv12_single_freq	qv12	single_freq
0.027	0.077	qv12_single_freq	qv12	single_freq
0.025	0	qv12_single_freq	qv12	single_freq
0.025	0	qv12_single_freq	qv12	single_freq
0.025	0	qv12_single_freq	qv12	single_freq
0.025	0	qv12_single_freq	qv12	single_freq
0.023	0	qv12_single_freq	qv12	single_freq
0.02	0	qv12_single_freq	qv12	single_freq
0.016	0	qv12_single_freq	qv12	single_freq
0.011	0	qv12_single_freq	qv12	single_freq
0.872	0.988	qv8_single_freq	qv8	single_freq
0.66	0.959	qv8_single_freq	qv8	single_freq
0.364	0.95	qv8_single_freq	qv8	single_freq
0.26	0.933	qv8_single_freq	qv8	single_freq
0.203	0.913	qv8_single_freq	qv8	single_freq
0.157	0.894	qv8_single_freq	qv8	single_freq
0.122	0.879	qv8_single_freq	qv8	single_freq
0.103	0.861	qv8_single_freq	qv8	single_freq
0.092	0.838	qv8_single_freq	qv8	single_freq
0.08	0.811	qv8_single_freq	qv8	single_freq
0.069	0.77	qv8_single_freq	qv8	single_freq
0.06	0.753	qv8_single_freq	qv8	single_freq
0.043	0.78	qv8_single_freq	qv8	single_freq
0.039	0.774	qv8_single_freq	qv8	single_freq
0.032	0.771	qv8_single_freq	qv8	single_freq
0.032	0.741	qv8_single_freq	qv8	single_freq
0.03	0.724	qv8_single_freq	qv8	single_freq
0.027	0.685	qv8_single_freq	qv8	single_freq
0.027	0.637	qv8_single_freq	qv8	single_freq
0.027	0.572	qv8_single_freq	qv8	single_freq
0.027	0.539	qv8_single_freq	qv8	single_freq
0.02	0	qv8_single_freq	qv8	single_freq
0.018	0	qv8_single_freq	qv8	single_freq
1	0.983	qv0_rsm	qv0	rsm
1	0.983	qv0_rsm	qv0	rsm
1	0.98	qv0_rsm	qv0	rsm
1	0.973	qv0_rsm	qv0	rsm
1	0.963	qv0_rsm	qv0	rsm
1	0.944	qv0_rsm	qv0	rsm
0.997	0.921	qv0_rsm	qv0	rsm
0.994	0.891	qv0_rsm	qv0	rsm
0.994	0.856	qv0_rsm	qv0	rsm
0.992	0.799	qv0_rsm	qv0	rsm
0.989	0.75	qv0_rsm	qv0	rsm
0.986	0.664	qv0_rsm	qv0	rsm
0.986	0.575	qv0_rsm	qv0	rsm
0.978	0.46	qv0_rsm	qv0	rsm
0.976	0.36	qv0_rsm	qv0	rsm
0.965	0.256	qv0_rsm	qv0	rsm
0.939	0.186	qv0_rsm	qv0	rsm
0.859	0.095	qv0_rsm	qv0	rsm
0.724	0.052	qv0_rsm	qv0	rsm
0.574	0.019	qv0_rsm	qv0	rsm
0.367	0	qv0_rsm	qv0	rsm
1	0.982	qv10_rsm	qv10	rsm
1	0.977	qv10_rsm	qv10	rsm
1	0.952	qv10_rsm	qv10	rsm
1	0.887	qv10_rsm	qv10	rsm
1	0.783	qv10_rsm	qv10	rsm
0.997	0.592	qv10_rsm	qv10	rsm
0.994	0.434	qv10_rsm	qv10	rsm
0.994	0.262	qv10_rsm	qv10	rsm
0.992	0.184	qv10_rsm	qv10	rsm
0.984	0.091	qv10_rsm	qv10	rsm
0.984	0.056	qv10_rsm	qv10	rsm
0.968	0.035	qv10_rsm	qv10	rsm
0.957	0.014	qv10_rsm	qv10	rsm
0.928	0.006	qv10_rsm	qv10	rsm
0.873	0.004	qv10_rsm	qv10	rsm
0.804	0.004	qv10_rsm	qv10	rsm
0.738	0	qv10_rsm	qv10	rsm
0.555	0	qv10_rsm	qv10	rsm
0.428	0	qv10_rsm	qv10	rsm
0.256	0	qv10_rsm	qv10	rsm
0.095	0	qv10_rsm	qv10	rsm
1	0.98	qv12_rsm	qv12	rsm
1	0.971	qv12_rsm	qv12	rsm
1	0.919	qv12_rsm	qv12	rsm
1	0.766	qv12_rsm	qv12	rsm
0.997	0.555	qv12_rsm	qv12	rsm
0.992	0.325	qv12_rsm	qv12	rsm
0.986	0.172	qv12_rsm	qv12	rsm
0.976	0.103	qv12_rsm	qv12	rsm
0.97	0.05	qv12_rsm	qv12	rsm
0.955	0.03	qv12_rsm	qv12	rsm
0.941	0.014	qv12_rsm	qv12	rsm
0.915	0.006	qv12_rsm	qv12	rsm
0.88	0.003	qv12_rsm	qv12	rsm
0.796	0.004	qv12_rsm	qv12	rsm
0.711	0	qv12_rsm	qv12	rsm
0.629	0	qv12_rsm	qv12	rsm
0.531	0	qv12_rsm	qv12	rsm
0.38	0	qv12_rsm	qv12	rsm
0.187	0	qv12_rsm	qv12	rsm
0.092	0	qv12_rsm	qv12	rsm
0.021	0	qv12_rsm	qv12	rsm
1	0.983	qv8_rsm	qv8	rsm
1	0.98	qv8_rsm	qv8	rsm
1	0.968	qv8_rsm	qv8	rsm
1	0.938	qv8_rsm	qv8	rsm
1	0.892	qv8_rsm	qv8	rsm
0.997	0.809	qv8_rsm	qv8	rsm
0.997	0.699	qv8_rsm	qv8	rsm
0.994	0.568	qv8_rsm	qv8	rsm
0.994	0.456	qv8_rsm	qv8	rsm
0.992	0.298	qv8_rsm	qv8	rsm
0.989	0.22	qv8_rsm	qv8	rsm
0.986	0.141	qv8_rsm	qv8	rsm
0.981	0.084	qv8_rsm	qv8	rsm
0.962	0.035	qv8_rsm	qv8	rsm
0.949	0.017	qv8_rsm	qv8	rsm
0.91	0.009	qv8_rsm	qv8	rsm
0.859	0.007	qv8_rsm	qv8	rsm
0.743	0	qv8_rsm	qv8	rsm
0.592	0	qv8_rsm	qv8	rsm
0.431	0	qv8_rsm	qv8	rsm
0.201	0	qv8_rsm	qv8	rsm
