# Supplementary material for: Detecting and phasing minor single-nucleotide variants from long-read sequencing data
Source: Nat Commun. 2021 May 24;12:3032. doi: 10.1038/s41467-021-23289-4 (PMC8144375; doi:10.1038/s41467-021-23289-4)
Supplement: Supplementary file 10 — Source Data [file 41467_2021_23289_MOESM10_ESM.zip › source_data/Figure_S5.tsv]

Subsitution rate	motif
0.018505338	none
0.003021148	none
0.0125	none
0.012743125	none
0.036479444	none
0.010120177	none
0.00742115	none
0.016129032	none
0.002515723	none
0.011262596	none
0.006545455	none
0.0146183	none
0.013521458	none
0.000592066	none
0.014935506	none
0.006232687	none
0.001457726	none
0.007596685	none
0.009825328	none
0.020050125	none
0.006253553	none
0.00896861	none
0.001863354	none
0.015913431	none
0.056750299	none
0.00228833	none
0.000700771	none
0.004458599	none
0.00243309	none
0.010107015	none
0.011058452	none
0.002115656	none
0.002364066	none
0.013215859	none
0.012359551	none
0.013708019	none
0.004875076	none
0.005583127	none
0.005555556	none
0.15974026	none
0.02016129	none
0.030020013	none
0.05489418	none
0.020069204	none
0.011252813	none
0.024375381	none
0.014467593	none
0.005390836	none
0.003783102	none
0.032068063	none
0.008510638	none
0.021614749	none
0.031658637	none
0.00746826	none
0.016194332	none
0.00456621	none
0.001651073	none
0.01822753	none
0.006520451	none
0.013869626	none
0.00331565	none
0.029306648	none
0.013898541	none
0.005912786	none
0.019014085	none
0.009318996	none
0.010226443	none
0.016170763	none
0.01175779	none
0.019206939	none
0.012684989	none
0.00446144	none
0.004060325	none
0.022123894	none
0.011111111	none
0.003500583	none
0.015002885	none
0.00621118	none
0.004487179	none
0.003955175	none
0.013808976	none
0.001752336	none
0.005122368	none
0.004341534	none
0.00122399	none
0.011235955	none
0.002747253	none
0.025974026	none
0.026219956	none
0.019480519	none
0.039072039	none
0.06927045	none
0.013659647	none
0.005865103	none
0.005780347	none
0.010238908	none
0.005185185	none
0.013148283	none
0.036458333	none
0.007989348	none
0.009302326	none
0.005171299	none
0.003450656	none
0.032258065	none
0.007585335	none
0.005502063	none
0.025836759	none
0.006583278	none
0.000565611	none
0.004801921	none
0.050291545	none
0.04478458	none
0.049061175	none
0.006821282	none
0.006455778	none
0.017751479	none
0.001279591	none
0.017532468	none
0.014714899	none
0.002215657	none
0.010347376	none
0.039278815	none
0.003577818	none
0.00698174	none
0.003968254	none
0.018931711	none
0.012704174	none
0.041666667	none
0.01372549	none
0.020891365	none
0.004589788	none
0.030671296	none
0.011303191	none
0.037848606	none
0.001951854	none
0.001751313	none
0.009914078	none
0.020486556	none
0.011295181	none
0.03596615	none
0.011640212	none
0.012916383	none
0.012035011	none
0.002570694	none
0.024613623	none
0.003692308	none
0.011721612	none
0.05083612	none
0.008614501	none
0.0030012	none
0.011741683	none
0.024294156	none
0.008160237	none
0.009880028	none
0.012014134	none
0.003482298	none
0.007988381	none
0.00256246	none
0.002422774	none
0.001226994	none
0.005878511	none
0.015719468	none
0.02294854	none
0.004518072	none
0.002805049	none
0.094694426	none
0.002079002	none
0.002017485	none
0.016736402	none
0.015479876	none
0.006451613	none
0.022578728	none
0.037383178	none
0.005780347	none
0.005347594	none
0.013758599	none
0.001831502	none
0.002354788	none
0.010774411	none
0.003934426	none
0.01226158	none
0.007458405	none
0.001676914	none
0.025957973	none
0.006324666	none
0.005098789	none
0.181102362	none
0.010783201	none
0.009230769	none
0.00464499	none
0.037162162	none
0.035961272	none
0.025316456	none
0.003211304	none
0.080859128	none
0.000701262	none
0.042337507	none
0.028198074	none
0.139755767	none
0.017800381	none
0.008165829	none
0.005277045	none
0.013370474	none
0.028950543	none
0.001126761	none
0.029231815	none
0.014348097	none
0.017231476	none
0.043895748	none
0.081863091	none
0.01411161	none
0.005824112	none
0.037679426	none
0.002931119	none
0.006402049	none
0.052063492	none
0.00900277	none
0.040994624	none
0.002636783	none
0.003566334	none
0.01953602	none
0.020997375	none
0.011607661	none
0.001392758	none
0.02300406	none
0.042790152	none
0.009561305	none
0.00330033	none
0.004154303	none
0.031971581	none
0.092123769	none
0.014697237	none
0.008635579	none
0.019058964	none
0.000664011	none
0.018732782	none
0.10496614	none
0.00621504	none
0.001415428	none
0.004978663	none
0.010402219	none
0.003432494	none
0.026498423	none
0.003567182	none
0.003180662	none
0.016960209	none
0.002517306	none
0.00837404	none
0.032642812	none
0.002569043	none
0.012673506	none
0.044924154	none
0.004219409	none
0.010862186	none
0.010793651	none
0.004252303	none
0.018654607	none
0.002770083	none
0.005535055	none
0.024354244	none
0.004446915	none
0.009174312	none
0.019846351	none
0.001774098	none
0.00750469	none
0.009540847	none
0.01344086	none
0.007722008	none
0.017459362	none
0.007931262	none
0.005445882	none
0.001968504	none
0.006289308	none
0.012531328	none
0.00228833	none
0.007340486	none
0.00788835	none
0.002814919	none
0.000734214	none
0.006543075	none
0.005772931	none
0.007719715	none
0.015661253	none
0.000727273	none
0.00795107	none
0.024424285	none
0.001133787	none
0.00058072	none
0.003072197	none
0.004498715	none
0.02004717	none
0.011318619	none
0.012987013	none
0.065681445	none
0.029293509	none
0.004043127	none
0.135072464	none
0.042191436	none
0.002230898	none
0.016315432	none
0.003270111	none
0.001140251	none
0.00273224	none
0.0085639	none
0.051795174	none
0.010446895	none
0.000592066	none
0.007127584	none
0.007984032	none
0.012150668	none
0.129714286	none
0.002582311	none
0.043250328	none
0.008282717	none
0.003725782	none
0.021945867	none
0.0028715	none
0.006935687	none
0.004992867	none
0.036606624	none
0.007657945	none
0.039580908	none
0.0085531	none
0.001755413	none
0.004407713	none
0.039035591	none
0.006108735	none
0.012265512	none
0.003359462	none
0.001247661	none
0.007047216	none
0.052669039	none
0.01055409	none
0.007447529	none
0.007227332	none
0.003331113	none
0.014934661	none
0.006777572	none
0.030633084	none
0.051523948	none
0.010224949	none
0.001334223	none
0.006097561	none
0.008186398	none
0.001958225	none
0.005196733	none
0.033755274	none
0.006365741	none
0.033168666	none
0.067705213	none
0.010897436	none
0.001893939	none
0.001419446	none
0.002147459	none
0.047313084	none
0.011080332	none
0.008168028	none
0.001162115	none
0.040787623	none
0.041860465	none
0.052750993	none
0.044991002	none
0.008322663	none
0.000658328	none
0.005758157	none
0.001734104	none
0.017397356	none
0.020867655	none
0.098412698	none
0.04993598	none
0.063860668	none
0.001828154	none
0.023616734	none
0.001179941	none
0.010281014	none
0.052948255	none
0.047034765	none
0.041693811	none
0.01618123	none
0.008360129	none
0.052631579	none
0.005677786	none
0.003912363	none
0.000634115	none
0.014294997	none
0.003558719	none
0.004458599	none
0.009730539	none
0.001993355	none
0.004325883	none
0.079146593	none
0.028538148	none
0.086238532	none
0.006738544	none
0.016730038	none
0.069609508	none
0.004394225	none
0.026628895	none
0.022271715	none
0.002592353	none
0.05363528	none
0.004132231	none
0.010223642	none
0.012139605	none
0.013752456	none
0.004663558	none
0.109739369	none
0.021408451	none
0.013383298	none
0.001923077	none
0.002166065	none
0.01150748	none
0.033846154	none
0.008185539	none
0.018931711	none
0.00738255	none
0.072218608	none
0.003783102	none
0.019987886	none
0.005428227	none
0.008992806	none
0.008100147	none
0.007213115	none
0.019484601	none
0.008106116	none
0.002649007	none
0.045547247	none
0.003376097	none
0.045428072	none
0.001811594	none
0.008310249	none
0.011414077	none
0.036805556	none
0.012426901	none
0.070871722	none
0.009213759	none
0.013707165	none
0.07607362	none
0.00669507	none
0.004898959	none
0.004972376	none
0.000644745	none
0.038461538	none
0.001965924	none
0.02189781	none
0.00238237	none
0.018224574	none
0.005921053	none
0.002368265	none
0.000708717	none
0.054479419	none
0.087014726	none
0.009907997	none
0.002192982	none
0.032425422	none
0.001329787	none
0.037747921	none
0.013317892	none
0.024294156	none
0.009146341	none
0.183431953	none
0.067020571	none
0.045331529	none
0.003335186	none
0.030266344	none
0.008036739	none
0.025762355	none
0.004376368	none
0.06504065	none
0.015027322	none
0.020942408	none
0.014677728	none
0.004450095	none
0.033449477	none
0.007702182	none
0.044971893	none
0.022863364	none
0.000730994	none
0.010774411	none
0.005007153	none
0.00433974	none
0.035107588	none
0.005144695	none
0.020310633	none
0.003616637	none
0.002617801	none
0.015120275	none
0.004761905	none
0.001220256	none
0.038793103	none
0.069926094	none
0.000765111	none
0.014804845	none
0.006056935	none
0.005641749	none
0.006325111	none
0.002526848	none
0.003929273	none
0.001371742	none
0.007361963	none
0.013504389	none
0.006807867	none
0.001349528	none
0.00390117	none
0.050102951	none
0.001878522	none
0.024217366	none
0.015943878	none
0.003911343	none
0.016460905	none
0.007315701	none
0.005242464	none
0.02676399	none
0.052151239	none
0.00226886	none
0.012195122	none
0.001299545	none
0.001623377	none
0.012210012	none
0.013449899	none
0.109259259	none
0.093200917	none
0.01368301	none
0.028492008	none
0.006293266	none
0.022587269	none
0.023224044	none
0.111473272	none
0.013864818	none
0.021052632	none
0.008244994	none
0.01447178	none
0.017099057	none
0.024246396	none
0.01128069	none
0.002564103	none
0.0104453	none
0.024506467	none
0.005162623	none
0.010477299	none
0.004519045	none
0.003017502	none
0.003337784	none
0.015362107	none
0.007357102	none
0.005706134	none
0.009451796	none
0.042992741	none
0.004490058	none
0.003021148	none
0.002332362	none
0.028455285	none
0.022649279	none
0.006455778	none
0.019593067	none
0.041257367	none
0.005035971	none
0.007471264	none
0.005685407	none
0.001352265	none
0.003921569	none
0.007973422	none
0.001440922	none
0.003949967	none
0.008215962	none
0.002546149	none
0.007883566	none
0.015930485	none
0.004810583	none
0.006517017	none
0.020818876	none
0.006267806	none
0.009167842	none
0.029902243	none
0.043187348	none
0.016534867	none
0.002031144	none
0.002719239	none
0.003021148	none
0.030970406	none
0.007285974	none
0.009689922	none
0.020176545	none
0.005022321	none
0.008990318	none
0.009922041	none
0.006385696	none
0.013827781	none
0.007142857	none
0.005755396	none
0.019509125	none
0.054921541	none
0.011406844	none
0.016363636	none
0.014864865	none
0.022981732	none
0.025856885	none
0.021825397	none
0.007105943	none
0.052417006	none
0.005315615	none
0.009628611	none
0.055433589	none
0.029810298	none
0.003501401	none
0.040602489	none
0.040349697	none
0.018562874	none
0.004091175	none
0.004704301	none
0.002230898	none
0.003128911	none
0.005050505	none
0.027511962	none
0.020859671	none
0.042402827	none
0.04469914	none
0.005068791	none
0.006968641	none
0.037974684	none
0.037656904	none
0.013830427	none
0.007665505	none
0.010350776	none
0.009253547	none
0.012994684	none
0.008179959	none
0.001362398	none
0.00204918	none
0.026281209	none
0.126804771	none
0.002962085	none
0.006357279	none
0.054360812	none
0.051889453	none
0.003674219	none
0.002197802	none
0.022398844	none
0.005690636	none
0.008064516	none
0.018192844	none
0.001167542	none
0.003152585	none
0.01319564	none
0.001273885	none
0.00960961	none
0.012692051	none
0.020901372	none
0.003024803	none
0.001375516	none
0.006358382	none
0.061712011	none
0.019032083	none
0.071700508	none
0.007874016	none
0.037651563	none
0.010739857	none
0.014461316	none
0.028409091	none
0.040160643	none
0.001973684	none
0.00443038	none
0.01981352	none
0.000555864	none
0.001320132	none
0.007087172	none
0.037940379	none
0.001114827	none
0.003804692	none
0.023283582	none
0.060509554	none
0.014145141	none
0.002712968	none
0.00983405	none
0.001759531	none
0.009549795	none
0.002276608	none
0.003566334	none
0.056005398	none
0.025641026	none
0.003878474	none
0.006861063	none
0.068292683	none
0.009340339	none
0.017931859	none
0.031023102	none
0.002657807	none
0.021106259	none
0.020113136	none
0.01029601	none
0.001176471	none
0.014954486	none
0.011340894	none
0.006772009	none
0.002949853	none
0.001254705	none
0.001197605	none
0.00660066	none
0.176470588	none
0.004084014	none
0.034640523	none
0.006361323	none
0.001241465	none
0.004159239	none
0.003824092	none
0.037131882	none
0.008604794	none
0.009564293	none
0.005805515	none
0.013831259	none
0.002767017	none
0.019042123	none
0.024898668	none
0.01312336	none
0.064375	none
0.05122807	none
0.002624672	none
0.010882016	none
0.01010101	none
0.003597122	none
0.072455434	none
0.000568828	none
0.102613129	none
0.011695906	none
0.022570533	none
0.008373206	none
0.013235294	none
0.053012048	none
0.002636783	none
0.00736377	none
0.070374574	none
0.007878788	none
0.017694064	none
0.002939447	none
0.00331565	none
0.024459613	none
0.006459948	none
0.116240267	none
0.006414825	none
0.006837607	none
0.013584906	none
0.041617819	none
0.096860387	none
0.025429116	none
0.011706716	none
0.01811806	none
0.028225806	none
0.001277139	none
0.015350877	none
0.014860681	none
0.009259259	none
0.019067797	none
0.001469508	none
0.003261579	none
0.090751445	none
0.008441558	none
0.029649596	none
0.000596659	none
0.009973404	none
0.011306533	none
0.006703911	none
0.02421466	none
0.008432888	none
0.025029797	none
0.005966587	none
0.002785515	none
0.006242197	none
0.011533243	none
0.004394225	none
0.034965035	none
0.009548059	none
0.00448682	none
0.002266289	none
0.014411028	none
0.017688679	none
0.002886003	none
0.013582343	none
0.006037322	none
0.001284522	none
0.010631645	none
0.004373975	none
0.005148005	none
0.003651856	none
0.013600573	none
0.019218025	none
0.024683122	none
0.058377116	none
0.009439899	none
0.003078818	none
0.009129213	none
0.020325203	none
0.004139562	none
0.011772853	none
0.001919386	none
0.004124926	none
0.028430837	none
0.016654598	none
0.002080083	none
0.005524862	none
0.093117409	none
0.006880734	none
0.010687023	none
0.033589923	none
0.015995261	none
0.071035242	none
0.010946555	none
0.014762516	none
0.149494949	none
0.012886598	none
0.001909612	none
0.007898894	none
0.018539977	none
0.07337884	none
0.015402844	none
0.066018068	none
0.01183432	none
0.013221154	none
0.006642066	none
0.006301197	none
0.008492569	none
0.003188776	none
0.007575758	none
0.011750155	none
0.018741633	none
0.001283697	none
0.00476758	none
0.007163324	none
0.005284792	none
0.000660066	none
0.003466205	none
0.000671592	none
0.005145798	none
0.008595989	none
0.015796703	none
0.013522215	none
0.001423488	none
0.008534851	none
0.0015163	none
0.032815199	none
0.015927978	none
0.018941868	none
0.007612457	none
0.008024691	none
0.00807537	none
0.000556174	none
0.017747858	none
0.06945381	none
0.057725948	none
0.021462106	none
0.000579374	none
0.022973835	none
0.028621495	none
0.004498715	none
0.000589623	none
0.040116703	none
0.070381232	none
0.003494467	none
0.002016129	none
0.027795734	none
0.002624672	none
0.007823613	none
0.029993183	none
0.008802817	none
0.015353805	none
0.003274394	none
0.00672495	none
0.002234637	none
0.040311174	none
0.003960396	none
0.008099688	none
0.007232084	none
0.035056447	none
0.011823273	none
0.006107718	none
0.001986755	none
0.023904382	none
0.006049607	none
0.027777778	none
0.042400522	none
0.014002334	none
0.019696117	none
0.001414427	none
0.013301088	none
0.006254343	none
0.013797635	none
0.001727116	none
0.015894955	none
0.015456989	none
0.020618557	none
0.00685401	none
0.0025	none
0.000655738	none
0.008241758	none
0.002056203	none
0.235576923	none
0.001978892	none
0.01704918	none
0.003250975	none
0.00401837	none
0.006455778	none
0.01346046	none
0.009019844	none
0.006157635	none
0.00591716	none
0.009443861	none
0.011124122	none
0.007447529	none
0.022646007	none
0.013753582	none
0.031091371	none
0.003959276	none
0.003748126	none
0.007132668	none
0.007915567	none
0.002133713	none
0.023639362	none
0.00431566	none
0.007057163	none
0.001825928	none
0.003548196	none
0.009302326	none
0.014997001	none
0.008614977	none
0.021428571	none
0.111860596	none
0.009560229	none
0.00295858	none
0.01411161	none
0.000702247	none
0.010217984	none
0.003296703	none
0.003295979	none
0.030957523	none
0.002604167	none
0.002702703	none
0.002828854	none
0.001239926	none
0.008418521	none
0.004098361	none
0.022171688	none
0.022611645	none
0.011356045	none
0.004105572	none
0.010834927	none
0.021194605	none
0.00308404	none
0.050275904	none
0.010676157	none
0.010273973	none
0.021902017	none
0.00422833	none
0.001383126	none
0.005181347	none
0.005992011	none
0.000608643	none
0.022877784	none
0.01991551	none
0.006410256	none
0.00474934	none
0.017456359	none
0.001446132	none
0.0116204	none
0.058823529	none
0.003367003	none
0.020636792	none
0.003030303	none
0.020395156	none
0.002751032	none
0.081976744	none
0.052791262	none
0.012987013	none
0.001810501	none
0.005338078	none
0.001116695	none
0.001268231	none
0.004759072	none
0.00796284	none
0.010645376	none
0.005807201	none
0.025082508	none
0.008190618	none
0.003785489	none
0.002923977	none
0.00259909	none
0.015862944	none
0.026241135	none
0.028645833	none
0.010800508	none
0.00258565	none
0.049109883	none
0.012582057	none
0.033940918	none
0.015463918	none
0.037101449	none
0.014367816	none
0.004160888	none
0.027725268	none
0.007067138	none
0.01526211	none
0.013127854	none
0.181878307	CCWGG
0.007696862	CCWGG
0.213114754	CCWGG
0.059934853	CCWGG
0.49048913	CCWGG
0.012562814	CCWGG
0.009061489	CCWGG
0.179045093	CCWGG
0.471869328	CCWGG
0.016759777	CCWGG
0.04050786	CCWGG
0.024714829	CCWGG
0.011477762	CCWGG
0.467608952	CCWGG
0.017200474	CCWGG
0.012436405	CCWGG
0.021587302	CCWGG
0.021505376	CCWGG
0.018776078	CCWGG
0.023451594	CCWGG
0.016483516	CCWGG
0.01774308	CCWGG
0.009723261	CCWGG
0.004793289	CCWGG
0.026143791	CCWGG
0.023030303	CCWGG
0.520557491	CCWGG
0.021412037	CCWGG
0.018374165	CCWGG
0.01330672	CCWGG
0.069863014	CCWGG
0.030006523	CCWGG
0.394400487	CCWGG
0.305007587	CCWGG
0.021157436	CCWGG
0.008997429	CCWGG
0.470496894	CCWGG
0.043942247	CCWGG
0.01212938	CCWGG
0.032178218	CCWGG
0.023206751	CCWGG
0.018276762	CCWGG
0.006447831	CCWGG
0.024519549	CCWGG
0.012593017	CCWGG
0.021631644	CCWGG
0.410825815	CCWGG
0.009608785	CCWGG
0.438438438	CCWGG
0.349253731	CCWGG
0.011536126	CCWGG
0.143786597	CCWGG
0.007185629	CCWGG
0.014993481	CCWGG
0.035517453	CCWGG
0.014010508	CCWGG
0.005970149	CCWGG
0.480502313	CCWGG
0.010976314	CCWGG
0.031793641	CCWGG
0.446111869	CCWGG
0.020114943	CCWGG
0.008788449	CCWGG
0.277301315	CCWGG
0.331265509	CCWGG
0.03063178	CCWGG
0.262187088	CCWGG
0.436760125	CCWGG
0.009427121	CCWGG
0.031413613	CCWGG
0.08616188	CCWGG
0.010500309	CCWGG
0.504652827	CCWGG
0.334763948	CCWGG
0.014819588	CCWGG
0.056	CCWGG
0.269066504	CCWGG
0.510240964	CCWGG
0.02533532	CCWGG
0.034442499	CCWGG
0.420918367	CCWGG
0.43771273	CCWGG
0.133495146	CCWGG
0.334514529	CCWGG
0.056980057	CCWGG
0.022236341	CCWGG
0.362687541	CCWGG
0.034267913	CCWGG
0.034321373	CCWGG
0.291512915	CCWGG
0.012835473	CCWGG
0.009318996	CCWGG
0.204936425	CCWGG
0.313321898	CCWGG
0.04379085	CCWGG
0.069518717	CCWGG
0.365622724	CCWGG
0.030373832	CCWGG
0.077669903	CCWGG
0.488256228	CCWGG
0.025356577	CCWGG
0.024516129	CCWGG
0.070718878	CCWGG
0.085763293	CCWGG
0.032	CCWGG
0.47042565	CCWGG
0.364261168	CCWGG
0.019539428	CCWGG
0.028612303	CCWGG
0.051159618	CCWGG
0.026791277	CCWGG
0.020224719	CCWGG
0.011758418	CCWGG
0.002673797	CCWGG
0.443489755	CCWGG
0.028019925	CCWGG
0.015753425	CCWGG
0.309633028	CCWGG
0.069565217	CCWGG
0.419828641	CCWGG
0.023702755	CCWGG
0.016005567	CCWGG
0.093570974	CCWGG
0.355160142	CCWGG
0.008220787	CCWGG
0.012667136	CCWGG
0.065592635	CCWGG
0.024130589	CCWGG
0.016310461	CCWGG
0.01103144	CCWGG
0.057381949	CCWGG
0.023269343	CCWGG
0.05952381	CCWGG
0.438372093	CCWGG
0.023972603	CCWGG
0.038204973	CCWGG
0.044145873	CCWGG
0.011730205	CCWGG
0.147415444	CCWGG
0.008219178	CCWGG
0.015625	CCWGG
0.021438451	CCWGG
0.010495627	CCWGG
0.268034414	CCWGG
0.047093451	CCWGG
0.523401826	CCWGG
0.011838006	CCWGG
0.038656527	CCWGG
0.023343373	CCWGG
0.042300066	CCWGG
0.051598837	CCWGG
0.356610169	CCWGG
0.308787129	CCWGG
0.012158055	CCWGG
0.218992248	CCWGG
0.019129288	CCWGG
0.024568393	CCWGG
0.262883235	CCWGG
0.017715333	CCWGG
0.038867296	CCWGG
0.013690476	CCWGG
0.023934618	CCWGG
0.00770416	CCWGG
0.028083028	CCWGG
0.027856737	CCWGG
0.019568151	CCWGG
0.413754228	CCWGG
0.272067715	CCWGG
0.02917232	CCWGG
0.314487633	CCWGG
0.017647059	CCWGG
0.010881393	CCWGG
0.013745704	CCWGG
0.482023157	CCWGG
0.061266167	CCWGG
0.027011157	CCWGG
0.029456193	CCWGG
0.373398414	CCWGG
0.020880361	CCWGG
0.010589014	CCWGG
0.390927285	CCWGG
0.295566502	CCWGG
0.02073255	CCWGG
0.033402923	CCWGG
0.534304797	CCWGG
0.386490251	CCWGG
0.024187975	CCWGG
0.33423913	CCWGG
0.095048378	CCWGG
0.043147208	CCWGG
0.01878287	CCWGG
0.017241379	CCWGG
0.235955056	CCWGG
0.03317208	CCWGG
0.040251572	CCWGG
0.034009547	CCWGG
0.024734982	CCWGG
0.019849418	CCWGG
0.032125769	CCWGG
0.008462623	CCWGG
0.322156476	CCWGG
0.032079646	CCWGG
0.012642986	CCWGG
0.4372446	CCWGG
0.09234073	CCWGG
0.18971508	CCWGG
0.401296405	CCWGG
0.02744097	CCWGG
0.008888889	CCWGG
0.386031746	CCWGG
0.003527337	CCWGG
0.033207547	CCWGG
0.148293963	CCWGG
0.021694915	CCWGG
0.03087886	CCWGG
0.035158891	CCWGG
0.037589112	CCWGG
0.009656005	CCWGG
0.287801315	CCWGG
0.292420814	CCWGG
0.049668874	CCWGG
0.006648936	CCWGG
0.256074766	CCWGG
0.099411765	CCWGG
0.075275795	CCWGG
0.015706806	CCWGG
0.224437299	CCWGG
0.509845288	CCWGG
0.452429843	CCWGG
0.465011287	CCWGG
0.009221902	CCWGG
0.026231606	CCWGG
0.013981358	CCWGG
0.11042098	CCWGG
0.032299742	CCWGG
0.034845133	CCWGG
0.022010708	CCWGG
0.434371524	CCWGG
0.019570707	CCWGG
0.044619423	CCWGG
0.086760563	CCWGG
0.033716475	CCWGG
0.139182058	CCWGG
0.053395241	CCWGG
0.246928747	CCWGG
0.02375924	CCWGG
0.007289596	CCWGG
0.007437458	CCWGG
0.027994792	CCWGG
0.285958904	CCWGG
0.449864499	CCWGG
0.018685567	CCWGG
0.403462051	CCWGG
0.02681388	CCWGG
0.063266624	CCWGG
0.014174344	CCWGG
0.013616558	CCWGG
0.025456919	CCWGG
0.506768687	CCWGG
0.008009858	CCWGG
0.026554857	CCWGG
0.017411492	CCWGG
0.330136986	CCWGG
0.013368984	CCWGG
0.046215673	CCWGG
0.330848624	CCWGG
0.458985598	CCWGG
0.095665962	CCWGG
0.058403634	CCWGG
0.333333333	CCWGG
0.263811297	CCWGG
0.302800467	CCWGG
0.096774194	CCWGG
0.02384106	CCWGG
0.441075515	CCWGG
0.319858156	CCWGG
0.03531856	CCWGG
0.215123095	CCWGG
0.415394824	CCWGG
0.494138335	CCWGG
0.021145975	CCWGG
0.092175066	CCWGG
0.448618001	CCWGG
0.028912634	CCWGG
0.293103448	CCWGG
0.001510574	CCWGG
0.00992411	CCWGG
0.018105009	CCWGG
0.053156146	CCWGG
0.02613941	CCWGG
0.30672748	CCWGG
0.305421363	CCWGG
0.526868437	CCWGG
0.269685039	CCWGG
0.274465692	CCWGG
0.029180696	CCWGG
0.092287409	CCWGG
0.058375635	CCWGG
0.052664577	CCWGG
0.022491349	CCWGG
0.026675342	CCWGG
0.006822058	CCWGG
0.025503356	CCWGG
0.031522468	CCWGG
0.03431709	CCWGG
0.096922069	CCWGG
0.129464286	CCWGG
0.473354232	CCWGG
0.005649718	CCWGG
0.028364116	CCWGG
0.210423453	CCWGG
0.033714286	CCWGG
0.337262606	CCWGG
0.598316296	CCWGG
0.048076923	CCWGG
0.274059911	CCWGG
0.322033898	CCWGG
0.066920152	CCWGG
0.006293266	CCWGG
0.056011949	CCWGG
0.019275701	CCWGG
0.073519844	CCWGG
0.00797057	CCWGG
0.300998573	CCWGG
0.211573237	CCWGG
0.058139535	CCWGG
0.491631799	CCWGG
0.039067055	CCWGG
0.122031662	CCWGG
0.013922518	CCWGG
0.053979239	CCWGG
0.004830918	CCWGG
0.023163468	CCWGG
0.017094017	CCWGG
0.025316456	CCWGG
0.003272251	CCWGG
0.44510829	CCWGG
0.033695652	CCWGG
0.017177914	CCWGG
0.406340058	CCWGG
0.037701975	CCWGG
0.304166667	CCWGG
0.011820331	CCWGG
0.286821705	CCWGG
0.035517453	CCWGG
0.34495549	CCWGG
0.014794889	CCWGG
0.093622001	CCWGG
0.018754689	CCWGG
0.163165266	CCWGG
0.013888889	CCWGG
0.284681131	CCWGG
0.02133161	CCWGG
0.045520231	CCWGG
0.024064171	CCWGG
0.380860629	CCWGG
0.03087886	CCWGG
0.013325257	CCWGG
0.044075145	CCWGG
0.012908125	CCWGG
0.032890576	CCWGG
0.032655576	CCWGG
0.01184669	CCWGG
0.031525851	CCWGG
0.031446541	CCWGG
0.402054795	CCWGG
0.007087629	CCWGG
0.029766123	CCWGG
0.030747729	CCWGG
0.063337393	CCWGG
0.040045767	CCWGG
0.057413249	CCWGG
0.030898876	CCWGG
0.00913242	CCWGG
0.061668682	CCWGG
0.402761104	CCWGG
0.021554169	CCWGG
0.040659988	CCWGG
0.027906977	CCWGG
0.019076923	CCWGG
0.053137004	CCWGG
0.036593948	CCWGG
0.240524781	CCWGG
0.027240143	CCWGG
0.054439746	CCWGG
0.013495277	CCWGG
0.023399015	CCWGG
0.239702517	CCWGG
0.014630578	CCWGG
0.422385077	CCWGG
0.023886378	CCWGG
0.01650165	CCWGG
0.085900474	CCWGG
0.015174507	CCWGG
0.201215395	CCWGG
0.019040903	CCWGG
0.349803481	CCWGG
0.005373134	CCWGG
0.007777058	CCWGG
0.0265428	CCWGG
0.351106069	CCWGG
0.07846952	CCWGG
0.272674754	CCWGG
0.357506361	CCWGG
0.047783535	CCWGG
0.119047619	CCWGG
0.017208413	CCWGG
0.002214022	CCWGG
0.012813046	CCWGG
0.39383791	CCWGG
0.030075188	CCWGG
0.01953125	CCWGG
0.042819499	CCWGG
0.020798201	CCWGG
0.154775604	CCWGG
0.045165026	CCWGG
0.429664509	CCWGG
0.211435378	CCWGG
0.051249199	CCWGG
0.006185567	CCWGG
0.014705882	CCWGG
0.105586249	CCWGG
0.011820331	CCWGG
0.051336146	CCWGG
0.038438438	CCWGG
0.019701087	CCWGG
0.038117927	CCWGG
0.218305085	CCWGG
0.031360947	CCWGG
0.029850746	CCWGG
0.296388543	CCWGG
0.0497543	CCWGG
0.432597106	CCWGG
0.567585743	CCWGG
0.393779343	CCWGG
0.015647226	CCWGG
0.326910726	CCWGG
0.022900763	CCWGG
0.021793275	CCWGG
0.006557377	CCWGG
0.403225806	CCWGG
0.008495146	CCWGG
0.009454545	CCWGG
0.013148789	CCWGG
0.121100917	CCWGG
0.00511509	CCWGG
0.071631206	CCWGG
0.027876631	CCWGG
0.329993738	CCWGG
0.043782837	CCWGG
0.012886598	CCWGG
0.506359782	CCWGG
0.025903614	CCWGG
0.043056398	CCWGG
0.020463847	CCWGG
0.007747318	CCWGG
0.027903958	CCWGG
0.022962963	CCWGG
0.397040691	CCWGG
0.257697456	CCWGG
0.010548523	CCWGG
0.009675583	CCWGG
0.183032732	CCWGG
0.01366298	CCWGG
0.012436405	CCWGG
0.439698492	CCWGG
0.418552036	CCWGG
0.019434629	CCWGG
0.05375603	CCWGG
0.009163803	CCWGG
0.051385681	CCWGG
0.271339348	CCWGG
0.272909699	CCWGG
0.03264095	CCWGG
0.0485623	CCWGG
0.004817619	CCWGG
0.474341193	CCWGG
0.144670051	CCWGG
0.351368159	CCWGG
0.01050304	CCWGG
0.015271839	CCWGG
0.147026432	CCWGG
0.018983466	CCWGG
0.117724003	CCWGG
0.514013119	CCWGG
0.007617729	CCWGG
0.311859444	CCWGG
0.017586416	CCWGG
0.007777058	CCWGG
0.014388489	CCWGG
0.390214067	CCWGG
0.012665862	CCWGG
0.142167012	CCWGG
0.036389083	CCWGG
0.353693182	CCWGG
0.006609385	CCWGG
0.084574151	CCWGG
0.013406459	CCWGG
0.027522936	CCWGG
0.015441631	CCWGG
0.006077348	CCWGG
0.3154102	CCWGG
0.439320388	CCWGG
0.158044343	CCWGG
0.017193948	CCWGG
0.01682243	CCWGG
0.395871281	CCWGG
0.025612472	CCWGG
0.284306293	CCWGG
0.005145798	CCWGG
0.354390398	CCWGG
0.00794702	CCWGG
0.084105488	CCWGG
0.038212816	CCWGG
0.013953488	CCWGG
0.011285266	CCWGG
0.013085399	CCWGG
0.161394448	CCWGG
0.455165181	CCWGG
0.002240478	CCWGG
0.028911565	CCWGG
0.079445145	CCWGG
0.016483516	CCWGG
0.021617852	CCWGG
0.007620164	CCWGG
0.045897877	CCWGG
0.40234375	CCWGG
0.014405762	CCWGG
0.002760524	CCWGG
0.033516149	CCWGG
0.020600353	CCWGG
0.406998158	CCWGG
0.491458607	CCWGG
0.134751773	CCWGG
0.019493177	CCWGG
0.036684783	CCWGG
0.030731407	CCWGG
0.47826087	CCWGG
0.016475645	CCWGG
0.05870021	CCWGG
0.013452915	CCWGG
0.007125891	CCWGG
0.330264672	CCWGG
0.019480519	CCWGG
0.004844291	CCWGG
0.016744809	CCWGG
0.021984216	CCWGG
0.381390006	CCWGG
0.050984936	CCWGG
0.382387022	CCWGG
0.522684897	CCWGG
0.01625	CCWGG
0.00520156	CCWGG
0.064864865	CCWGG
0.022397892	CCWGG
0.246297312	CCWGG
0.031379515	CCWGG
0.026859504	CCWGG
0.012928612	CCWGG
0.397092578	CCWGG
0.006302521	CCWGG
0.019104084	CCWGG
0.018965517	CCWGG
0.041296061	CCWGG
0.024255024	CCWGG
0.00608828	CCWGG
0.420900693	CCWGG
0.0199071	CCWGG
0.014114326	CCWGG
0.022145329	CCWGG
0.024948025	CCWGG
0.009252669	CCWGG
0.011979464	CCWGG
0.006656805	CCWGG
0.044215627	CCWGG
0.20329277	CCWGG
0.438924605	CCWGG
0.065813528	CCWGG
0.020817844	CCWGG
0.009324009	CCWGG
0.024863554	CCWGG
0.003873467	CCWGG
0.015852048	CCWGG
0.064039409	CCWGG
0.052599758	CCWGG
0.011036174	CCWGG
0.035538546	CCWGG
0.018404908	CCWGG
0.01340861	CCWGG
0.1724846	CCWGG
0.030868167	CCWGG
0.020673813	CCWGG
0.017834395	CCWGG
0.006675567	CCWGG
0.016099071	CCWGG
0.009504413	CCWGG
0.037572254	CCWGG
0.243348475	CCWGG
0.410607867	CCWGG
0.028364116	CCWGG
0.063421829	CCWGG
0.043246445	CCWGG
0.01754386	CCWGG
0.084884995	CCWGG
0.023917259	CCWGG
0.029850746	CCWGG
0.15037594	CCWGG
0.090149254	CCWGG
0.262437811	CCWGG
0.031339031	CCWGG
0.038900067	CCWGG
0.462798635	CCWGG
0.020979021	CCWGG
0.229831689	CCWGG
0.279947917	CCWGG
0.014510278	CCWGG
0.120795107	CCWGG
0.244924689	CCWGG
0.036889898	CCWGG
0.027777778	CCWGG
0.016655563	CCWGG
0.010460251	CCWGG
0.433293269	CCWGG
0.010259505	CCWGG
0.004418262	CCWGG
0.326479751	CCWGG
0.328807556	CCWGG
0.038483305	CCWGG
0.006823821	CCWGG
0.041666667	CCWGG
0.29742234	CCWGG
0.047142015	CCWGG
0.060170046	CCWGG
0.381103361	CCWGG
0.007294833	CCWGG
0.476309227	CCWGG
0.036310821	CCWGG
0.396595208	CCWGG
0.03008596	CCWGG
0.342965779	CCWGG
0.00952381	CCWGG
0.015403574	CCWGG
0.382302893	CCWGG
0.374922408	CCWGG
0.191326531	CCWGG
0.013609851	CCWGG
0.026300409	CCWGG
0.010832383	CCWGG
0.025575448	CCWGG
0.3275154	CCWGG
0.012249443	CCWGG
0.00776583	CCWGG
0.531210986	CCWGG
0.256134051	CCWGG
0.069609508	CCWGG
0.034905083	CCWGG
0.39871612	CCWGG
0.038376384	CCWGG
0.063335679	CCWGG
0.046246649	CCWGG
0.010095345	CCWGG
0.030013643	CCWGG
0.025536854	CCWGG
0.480284421	CCWGG
0.034726688	CCWGG
0.016644474	CCWGG
0.063702721	CCWGG
0.01510989	CCWGG
0.044359949	CCWGG
0.084507042	CCWGG
0.040602489	CCWGG
0.383908046	CCWGG
0.038734668	CCWGG
0.058969584	CCWGG
0.076335878	CCWGG
0.004408523	CCWGG
0.010037641	CCWGG
0.0082397	CCWGG
0.017462165	CCWGG
0.039879154	CCWGG
0.032147743	CCWGG
0.014472777	CCWGG
0.003607504	CCWGG
0.459224599	CCWGG
0.308176101	CCWGG
0.019620253	CCWGG
0.03409759	CCWGG
0.011387164	CCWGG
0.056049214	CCWGG
0.012552301	CCWGG
0.049770792	CCWGG
0.423323615	CCWGG
0.283775048	CCWGG
0.021582734	CCWGG
0.005714286	CCWGG
0.030534351	CCWGG
0.313497823	CCWGG
0.030721003	CCWGG
0.017597087	CCWGG
0.005449591	CCWGG
0.014492754	CCWGG
0.039333333	CCWGG
0.157757497	CCWGG
0.487591241	CCWGG
0.230825959	CCWGG
0.017747858	CCWGG
0.014264264	CCWGG
0.033028812	CCWGG
0.056562328	CCWGG
0.052830189	CCWGG
0.057294743	CCWGG
0.056805399	CCWGG
0.021014493	CCWGG
0.089542893	CCWGG
0.105357143	CCWGG
0.040167866	CCWGG
0.352095808	CCWGG
0.018542199	CCWGG
0.337131367	CCWGG
0.36122449	CCWGG
0.024777637	CCWGG
0.217077571	CCWGG
0.448366013	CCWGG
0.062170088	CCWGG
0.467129877	CCWGG
0.012158055	CCWGG
0.012594458	CCWGG
0.422031474	CCWGG
0.024899058	CCWGG
0.005096263	CCWGG
0.586419753	CCWGG
0.461142857	CCWGG
0.014416776	CCWGG
0.020172911	CCWGG
0.011082138	CCWGG
0.083510262	CCWGG
0.43875	CCWGG
0.043865661	CCWGG
0.030856423	CCWGG
0.030758226	CCWGG
0.008489994	CCWGG
0.174496644	CCWGG
0.045714286	CCWGG
0.010204082	CCWGG
0.018629408	CCWGG
0.004672897	CCWGG
0.011960133	CCWGG
0.340533672	CCWGG
0.29382716	CCWGG
0.400786959	CCWGG
0.28406326	CCWGG
0.05967652	CCWGG
0.13886998	CCWGG
0.015403574	CCWGG
0.016837041	CCWGG
0.144869215	CCWGG
0.312181303	CCWGG
0.038539554	CCWGG
0.009200283	CCWGG
0.062074186	CCWGG
0.115339578	CCWGG
0.006666667	CCWGG
0.495466321	CCWGG
0.027713626	CCWGG
0.018455229	CCWGG
0.032004831	CCWGG
0.501283697	CCWGG
0.01532802	CCWGG
0.066496164	CCWGG
0.030483764	CCWGG
0.024630542	CCWGG
0.458755427	CCWGG
0.288246881	CCWGG
0.03496082	CCWGG
0.027455766	CCWGG
0.459320948	CCWGG
0.019933555	CCWGG
0.410921125	CCWGG
0.36187291	CCWGG
0.03974284	CCWGG
0.041075429	CCWGG
0.325197889	CCWGG
0.020798201	CCWGG
0.495460441	CCWGG
0.471625344	CCWGG
0.035404624	CCWGG
0.045801527	CCWGG
0.040418118	CCWGG
0.011235955	CCWGG
0.474964235	CCWGG
0.437961595	CCWGG
0.441251924	CCWGG
0.024782317	CCWGG
0.011668611	CCWGG
0.318261891	CCWGG
0.014112903	CCWGG
0.425386997	CCWGG
0.032095658	CCWGG
0.331785003	CCWGG
0.031640912	CCWGG
0.011134308	CCWGG
0.207642394	CCWGG
0.410022779	CCWGG
0.548620237	CCWGG
0.476021314	CCWGG
0.039254824	CCWGG
0.037101449	CCWGG
0.009615385	CCWGG
0.004733728	CCWGG
0.024327785	CCWGG
0.021627775	CCWGG
0.040669856	CCWGG
0.004391468	CCWGG
0.010832383	CCWGG
0.253065775	CCWGG
0.033076075	CCWGG
0.354950782	CCWGG
0.522207268	CCWGG
0.28298397	CCWGG
0.010342599	CCWGG
0.204560261	CCWGG
0.031073446	CCWGG
0.009467456	CCWGG
0.159944367	CCWGG
0.039342337	CCWGG
0.01954023	CCWGG
0.028328612	CCWGG
0.02916433	CCWGG
0.063876652	CCWGG
0.035966602	CCWGG
0.087837838	CCWGG
0.009043928	CCWGG
0.019359146	CCWGG
0.240513719	CCWGG
0.252323088	CCWGG
0.405095541	CCWGG
0.030377266	CCWGG
0.023724792	CCWGG
0.315724816	CCWGG
0.016783217	CCWGG
0.021636241	CCWGG
0.019875071	CCWGG
0.521974714	CCWGG
0.007338225	CCWGG
0.023890785	CCWGG
0.180737218	CCWGG
0.450162514	CCWGG
0.012658228	CCWGG
0.007858546	CCWGG
0.043971631	CCWGG
0.575606277	CCWGG
0.554193548	CCWGG
0.083828383	CCWGG
0.015834348	CCWGG
0.313193588	CCWGG
0.031558185	CCWGG
0.0995086	CCWGG
0.284313725	CCWGG
0.287735849	CCWGG
0.354966887	CCWGG
0.044726302	CCWGG
0.541122715	CCWGG
0.048730268	CCWGG
0.025225225	CCWGG
0.357321652	CCWGG
0.020408163	CCWGG
0.300403226	CCWGG
0.048994975	CCWGG
0.023239437	CCWGG
0.007198953	CCWGG
0.011444921	CCWGG
0.065822785	CCWGG
0.083929733	CCWGG
0.259447265	CCWGG
0.052305575	CCWGG
0.05926388	CCWGG
0.479909022	CCWGG
0.228735632	CCWGG
0.502527076	CCWGG
0.015645372	CCWGG
0.054534677	CCWGG
0.029166667	CCWGG
0.034083993	CCWGG
0.027901786	CCWGG
0.117140966	CCWGG
0.507673419	CCWGG
0.029092983	CCWGG
0.087595532	CCWGG
0.185069009	CCWGG
0.03480826	CCWGG
0.023210832	CCWGG
0.298446995	CCWGG
0.218518519	CCWGG
0.016371971	CCWGG
0.035602748	CCWGG
0.027959548	CCWGG
0.009404389	CCWGG
0.000652742	CCWGG
0.051575931	CCWGG
0.019333333	CCWGG
0.01713198	CCWGG
0.016119033	CCWGG
0.011313639	CCWGG
0.031442242	CCWGG
0.006105834	CCWGG
0.055382701	CCWGG
0.032664756	CCWGG
0.024407753	CCWGG
0.030070755	CCWGG
0.024793388	CCWGG
0.017693316	CCWGG
0.191142191	CCWGG
0.027421237	CCWGG
0.017589577	CCWGG
0.533726261	CCWGG
0.35915493	CCWGG
0.469548134	CCWGG
0.054006969	CCWGG
0.415708812	CCWGG
0.035600763	CCWGG
0.009061489	CCWGG
0.231338265	CCWGG
0.020795107	CCWGG
0.263565891	CCWGG
0.285322359	CCWGG
0.002569043	CCWGG
0.027201145	CCWGG
0.049512378	CCWGG
0.060052219	CCWGG
0.475280899	CCWGG
0.014201183	CCWGG
0.195050088	CCWGG
0.014886731	CCWGG
0.035594359	CCWGG
0.008974359	CCWGG
0.338935574	CCWGG
0.018918919	CCWGG
0.005333333	CCWGG
0.007115136	CCWGG
0.179138322	CCWGG
0.031768953	CCWGG
0.305716121	CCWGG
0.008504607	CCWGG
0.366356383	CCWGG
0.035136642	CCWGG
0.321937322	CCWGG
0.364423718	CCWGG
0.035636364	CCWGG
0.0456621	CCWGG
0.023593466	CCWGG
0.386053199	CCWGG
0.00698324	CCWGG
0.019740553	CCWGG
0.182692308	CCWGG
0.036928488	CCWGG
0.089041096	CCWGG
0.409669211	CCWGG
0.256072172	CCWGG
0.005896226	CCWGG
0.034678795	CCWGG
0.031958164	CCWGG
0.025923526	CCWGG
0.018181818	CCWGG
0.060864273	CCWGG
0.025595238	CCWGG
0.039085546	CCWGG
0.39056282	CCWGG
0.45030843	CCWGG
0.221276596	CCWGG
0.004297115	CCWGG
0.041561713	CCWGG
0.039083558	CCWGG
0.010480888	CCWGG
0.01010101	CCWGG
0.353324641	CCWGG
0.470503597	CCWGG
0.074795726	CCWGG
0.04375	CCWGG
0.087849401	CCWGG
0.009695291	CCWGG
0.026497696	CCWGG
0.040829987	CCWGG
0.01447178	CCWGG
0.019553073	CCWGG
0.011420414	CCWGG
0.010989011	CCWGG
0.011750155	CCWGG
0.012186865	CCWGG
0.443521595	CCWGG
0.114285714	CCWGG
0.266502159	CCWGG
0.274418605	CCWGG
0.027798098	CCWGG
0.022492401	CCWGG
0.036070606	CCWGG
0.077344702	CCWGG
0.015686275	CCWGG
0.029430182	CCWGG
0.02241066	CCWGG
[truncated: 1 more rows]
