# Supplementary material for: Detecting and phasing minor single-nucleotide variants from long-read sequencing data
Source: Nat Commun. 2021 May 24;12:3032. doi: 10.1038/s41467-021-23289-4 (PMC8144375; doi:10.1038/s41467-021-23289-4)
Supplement: Supplementary file 10 — Source Data [file 41467_2021_23289_MOESM10_ESM.zip › source_data/Figure_3.xlsx]

## Sheet: PacBio Bordetella
Observed	Predicted	is.true
0.00314985	0.00304203	FALSE
0.00872663	0.00769512	FALSE
0.00996592	0.0110686	FALSE
0.00376813	0.0043835	FALSE
0.0210602	0.0128113	FALSE
0.00309709	0.00393994	FALSE
0.0108398	0.00596209	FALSE
0.00800083	0.0052315	FALSE
0.0249316	0.0172861	FALSE
0.00459165	0.00459165	FALSE
0.0107826	0.0102151	FALSE
0.00784192	0.00722282	FALSE
0.0125368	0.0125368	FALSE
0.00361141	0.00397255	FALSE
0.00557189	0.00835784	FALSE
0.00530818	0.010387	FALSE
0.00237065	0.00345268	FALSE
0.00587508	0.0115331	FALSE
0.0116363	0.0136148	FALSE
0.00303779	0.00368647	FALSE
0.00648749	0.0101758	FALSE
0.0026244	0.0029645	FALSE
0.00854217	0.012644	FALSE
0.00622652	0.00710736	FALSE
0.00483639	0.00416024	FALSE
0.00674007	0.00744241	FALSE
0.00391027	0.00937636	FALSE
0.00324041	0.00376641	FALSE
0.0061722	0.00821297	FALSE
0.0104413	0.0113072	FALSE
0.00524583	0.00866638	FALSE
0.00426867	0.00342179	FALSE
0.00684016	0.011051	FALSE
0.00514033	0.0103937	FALSE
0.00339262	0.00368165	FALSE
0.00637401	0.00933491	FALSE
0.0129997	0.0155437	FALSE
0.00251773	0.00366634	FALSE
0.0031857	0.00355413	FALSE
0.00985576	0.015363	FALSE
0.00410657	0.00338868	FALSE
0.00266927	0.00301311	FALSE
0.0122608	0.0178829	FALSE
0.00579695	0.00593488	FALSE
0.00374493	0.00412105	FALSE
0.00641256	0.00679709	FALSE
0.0183656	0.0123456	FALSE
0.00271892	0.00411227	FALSE
0.0159007	0.0181576	FALSE
0.00871974	0.00723225	FALSE
0.00389824	0.00492409	FALSE
0.0055843	0.00625032	FALSE
0.020749	0.0169066	FALSE
0.00251037	0.00404734	FALSE
0.00507198	0.00727496	FALSE
0.008607	0.00604539	FALSE
0.00281777	0.00455966	FALSE
0.00630155	0.00804344	FALSE
0.00420103	0.00476459	FALSE
0.00312516	0.00466212	FALSE
0.00737743	0.00876069	FALSE
0.00368871	0.00476459	FALSE
0.00353502	0.00481582	FALSE
0.00696757	0.00917055	FALSE
0.00502075	0.00517445	FALSE
0.00261284	0.00502075	FALSE
0.00753112	0.00978534	FALSE
0.00578923	0.00655771	FALSE
0.00292023	0.00532814	FALSE
0.00896562	0.00886316	FALSE
0.0214663	0.0186997	FALSE
0.00450843	0.00548184	FALSE
0.0125461	0.0172573	FALSE
0.00870545	0.00819336	FALSE
0.00558173	0.00532569	FALSE
0.00627071	0.00434518	FALSE
0.00866684	0.0114774	FALSE
0.00198827	0.00326808	FALSE
0.00203853	0.00310913	FALSE
0.00402609	0.0116733	FALSE
0.00494343	0.00417508	FALSE
0.00779459	0.0091596	FALSE
0.00743797	0.00673431	FALSE
0.00224158	0.00306588	FALSE
0.00621181	0.0115965	FALSE
0.00254582	0.00301992	FALSE
0.00473523	0.0082908	FALSE
0.00671653	0.00842532	FALSE
0.00493563	0.00757514	FALSE
0.0047321	0.00677432	FALSE
0.00503509	0.004647	FALSE
0.00493337	0.00567529	FALSE
0.0141389	0.0143459	FALSE
0.00498423	0.0052346	FALSE
0.0104262	0.0113721	FALSE
0.00259384	0.00456639	FALSE
0.0030508	0.00314849	FALSE
0.0121523	0.0128509	FALSE
0.00452535	0.00420194	FALSE
0.0113232	0.0145222	FALSE
0.00446837	0.00700721	FALSE
0.00177719	0.00355438	FALSE
0.0149102	0.0198803	FALSE
0.0033472	0.00309362	FALSE
0.00182574	0.00284004	FALSE
0.00730297	0.00978801	FALSE
0.00426007	0.00415864	FALSE
0.00253575	0.00390506	FALSE
0.0074044	0.00978801	FALSE
0.0053758	0.00486865	FALSE
0.00314434	0.00410792	FALSE
0.0102444	0.00836799	FALSE
0.0149102	0.0133888	FALSE
0.00497008	0.00405721	FALSE
0.0111517	0.0153791	FALSE
0.00922547	0.00760228	FALSE
0.00648824	0.00485809	FALSE
0.00591417	0.00431676	FALSE
0.00722843	0.00731856	FALSE
0.00652075	0.0125518	FALSE
0.00515308	0.00375883	FALSE
0.0122259	0.0118426	FALSE
0.00707285	0.00721575	FALSE
0.0027281	0.00407584	FALSE
0.00490047	0.0047627	FALSE
0.00803274	0.00944236	FALSE
0.00217238	0.00372864	FALSE
0.00313226	0.00372864	FALSE
0.0191977	0.0183262	FALSE
0.00232276	0.003384	FALSE
0.0087861	0.0077644	FALSE
0.014391	0.0139496	FALSE
0.00589777	0.00488961	FALSE
0.023339	0.0126021	FALSE
0.00398226	0.0036294	FALSE
0.031606	0.0244984	FALSE
0.00428471	0.00488961	FALSE
0.00307491	0.00403266	FALSE
0.0181442	0.0200091	FALSE
0.00357845	0.00322564	FALSE
0.00252003	0.00302404	FALSE
0.00806411	0.0101809	FALSE
0.00473766	0.00393125	FALSE
0.00428406	0.00398165	FALSE
0.0148682	0.0151706	FALSE
0.0074089	0.00433446	FALSE
0.00428406	0.00443526	FALSE
0.0109254	0.0161657	FALSE
0.00674655	0.00745373	FALSE
0.00317189	0.00342348	FALSE
0.00271493	0.00376641	FALSE
0.00683761	0.00821297	FALSE
0.0118653	0.0113072	FALSE
0.0035183	0.0031686	FALSE
0.00422195	0.003385	FALSE
0.0103036	0.0137327	FALSE
0.00492339	0.00889108	FALSE
0.00447124	0.00347982	FALSE
0.0059784	0.0113007	FALSE
0.00732858	0.00728976	FALSE
0.0197771	0.0118378	FALSE
0.00441723	0.00309792	FALSE
0.0161387	0.0136051	FALSE
0.00365878	0.00423554	FALSE
0.00631516	0.0058243	FALSE
0.0132819	0.0178059	FALSE
0.00436047	0.00518255	FALSE
0.00551323	0.00535947	FALSE
0.00761638	0.0112235	FALSE
0.00661422	0.00767803	FALSE
0.00245528	0.00299258	FALSE
0.0107139	0.0109892	FALSE
0.00705918	0.00723133	FALSE
0.00250325	0.00340287	FALSE
0.00375281	0.00371778	FALSE
0.0052039	0.00820455	FALSE
0.0118589	0.0142799	FALSE
0.0020008	0.00317564	FALSE
0.00385154	0.00387816	FALSE
0.00890356	0.0125231	FALSE
0.002501	0.0031661	FALSE
0.0104542	0.00773246	FALSE
0.00540216	0.00823071	FALSE
0.0125962	0.016695	FALSE
0.00259922	0.00349895	FALSE
0.0118964	0.0130461	FALSE
0.0188745	0.0202227	FALSE
0.00209717	0.00299596	FALSE
0.00209717	0.00294602	FALSE
0.0106356	0.010336	FALSE
0.0070405	0.00379488	FALSE
0.0042942	0.00399461	FALSE
0.010336	0.0102861	FALSE
0.00788935	0.00379488	FALSE
0.00539272	0.00434414	FALSE
0.0132321	0.0181255	FALSE
0.00469366	0.00414441	FALSE
0.00284616	0.00439407	FALSE
0.0133247	0.0180505	FALSE
0.00494061	0.00765343	FALSE
0.0028945	0.00368231	FALSE
0.00343608	0.00371778	FALSE
0.00761914	0.00820455	FALSE
0.011852	0.0142799	FALSE
0.00243915	0.00364021	FALSE
0.0053263	0.00451438	FALSE
0.00766589	0.012943	FALSE
0.00258848	0.00356192	FALSE
0.0125442	0.0113512	FALSE
0.00587386	0.00808935	FALSE
0.00442918	0.00487708	FALSE
0.00517567	0.00497661	FALSE
0.0297104	0.0305564	FALSE
0.00651936	0.00612123	FALSE
0.00791281	0.00656913	FALSE
0.00582263	0.0083607	FALSE
0.00985369	0.00756445	FALSE
0.0115457	0.00592217	FALSE
0.032547	0.0253309	FALSE
0.00412812	0.00417786	FALSE
0.0140754	0.013578	FALSE
0.00840545	0.00785835	FALSE
0.00283497	0.00387944	FALSE
0.0141749	0.0135283	FALSE
0.00895255	0.00905202	FALSE
0.00575825	0.0046806	FALSE
0.00555969	0.00435203	FALSE
0.0161827	0.0228947	FALSE
0.00521221	0.00655284	FALSE
0.00392157	0.00483559	FALSE
0.0112683	0.0136698	FALSE
0.00203192	0.00326371	FALSE
0.00530281	0.0067698	FALSE
0.00931708	0.0122962	FALSE
0.00188128	0.00347453	FALSE
0.0033665	0.00387436	FALSE
0.0100005	0.0179677	FALSE
0.00183132	0.00376163	FALSE
0.0040586	0.00386062	FALSE
0.0134132	0.0124233	FALSE
0.00237577	0.00376163	FALSE
0.00296971	0.00366264	FALSE
0.0142051	0.0174223	FALSE
0.00197883	0.00353875	FALSE
0.00351242	0.00468402	FALSE
0.0237459	0.0210781	FALSE
0.00336401	0.0036803	FALSE
0.0172653	0.0125594	FALSE
0.0057386	0.0053403	FALSE
0.00558273	0.00448197	FALSE
0.0109184	0.0124545	FALSE
0.00266785	0.00328828	FALSE
0.00607198	0.00902834	FALSE
0.00454164	0.00695791	FALSE
0.00414671	0.00414085	FALSE
0.00695609	0.0109765	FALSE
0.00587074	0.00666903	FALSE
0.00182536	0.00287335	FALSE
0.00931861	0.0155437	FALSE
0.00300759	0.00366634	FALSE
0.00172567	0.00355413	FALSE
0.00980634	0.0142824	FALSE
0.00275957	0.00323482	FALSE
0.00187257	0.00292812	FALSE
0.00926154	0.0155437	FALSE
0.00359624	0.00366634	FALSE
0.00226612	0.00355413	FALSE
0.00910971	0.0110037	FALSE
0.00625369	0.00636929	FALSE
0.00265905	0.00277036	FALSE
0.00497243	0.00832635	FALSE
0.00526782	0.0075357	FALSE
0.00531705	0.00449146	FALSE
0.00541419	0.00451917	FALSE
0.00649702	0.00731492	FALSE
0.00871192	0.0109532	FALSE
0.00314899	0.00333041	FALSE
0.00757725	0.0108965	FALSE
0.00610116	0.00708457	FALSE
0.00216493	0.00327788	FALSE
0.00993899	0.00983716	FALSE
0.00526471	0.00855367	FALSE
0.00792089	0.0145029	FALSE
0.00226311	0.00347817	FALSE
0.00865886	0.0119934	FALSE
0.0159784	0.0152201	FALSE
0.00265487	0.00291698	FALSE
0.00299902	0.00348156	FALSE
0.00589971	0.00840593	FALSE
0.00530973	0.00388147	FALSE
0.0113078	0.0115033	FALSE
0.00914274	0.0105682	FALSE
0.00963429	0.00781557	FALSE
0.00752064	0.00707825	FALSE
0.00441848	0.00460869	FALSE
0.0042712	0.00461604	FALSE
0.0126663	0.0162407	FALSE
0.00706957	0.0063443	FALSE
0.00441848	0.00483422	FALSE
0.0115862	0.013375	FALSE
0.00814724	0.00994483	FALSE
0.00569325	0.00780576	FALSE
0.0048589	0.0070552	FALSE
0.00627605	0.011611	FALSE
0.00264771	0.00378329	FALSE
0.00554057	0.0103052	FALSE
0.0170106	0.0179453	FALSE
0.00431394	0.00485837	FALSE
0.00436296	0.00479038	FALSE
0.0106378	0.00838755	FALSE
0.011226	0.00517641	FALSE
0.0165204	0.0138162	FALSE
0.0131811	0.0132791	FALSE
0.00597805	0.00759506	FALSE
0.00627205	0.00686005	FALSE
0.00504358	0.00708419	FALSE
0.00284007	0.00347154	FALSE
0.00842229	0.0109226	FALSE
0.00847126	0.0126443	FALSE
0.00391734	0.00405013	FALSE
0.00362354	0.00455816	FALSE
0.0139392	0.0163846	FALSE
0.00357038	0.00386384	FALSE
0.00880368	0.0160912	FALSE
0.00405273	0.00380859	FALSE
0.0143555	0.0123047	FALSE
0.00703125	0.00717773	FALSE
0.00361328	0.00395508	FALSE
0.00429688	0.00541992	FALSE
0.00688477	0.00878906	FALSE
0.00292969	0.00356445	FALSE
0.0150391	0.0150391	FALSE
0.00625	0.00834961	FALSE
0.00561195	0.00474464	FALSE
0.00492875	0.00422667	FALSE
0.0230822	0.024034	FALSE
0.00658794	0.00675438	FALSE
0.00370876	0.00478608	FALSE
0.0138591	0.0136745	FALSE
0.00175413	0.00326371	FALSE
0.00545729	0.0067698	FALSE
0.0108171	0.0122962	FALSE
0.00107108	0.00284495	FALSE
0.00350536	0.00672452	FALSE
0.00506329	0.0102817	FALSE
0.00588836	0.0130585	FALSE
0.00700764	0.00696169	FALSE
0.00175191	0.00322199	FALSE
0.0137153	0.0149378	FALSE
0.00209134	0.00318249	FALSE
0.00106999	0.00273042	FALSE
0.00505812	0.00817102	FALSE
0.00846262	0.00999205	FALSE
0.00243179	0.00371103	FALSE
0.0120072	0.0122939	FALSE
0.00768072	0.0086933	FALSE
0.00617374	0.00503633	FALSE
0.00539097	0.00466478	FALSE
0.0189898	0.0175144	FALSE
0.00305974	0.0035774	FALSE
0.00641088	0.00564336	FALSE
0.0167557	0.0126923	FALSE
0.00320544	0.00402312	FALSE
0.00815455	0.00958325	FALSE
0.00606737	0.00822787	FALSE
0.00475682	0.00426911	FALSE
0.00567163	0.0109765	FALSE
0.00460517	0.00666903	FALSE
0.00135731	0.00287335	FALSE
0.00998207	0.0155437	FALSE
0.00237438	0.00366634	FALSE
0.00174444	0.00355413	FALSE
0.0163228	0.015363	FALSE
0.00402015	0.00338868	FALSE
0.00237334	0.00301311	FALSE
0.017188	0.0178829	FALSE
0.00658468	0.00593488	FALSE
0.00319551	0.00412105	FALSE
0.00997385	0.00679709	FALSE
0.0173816	0.0123456	FALSE
0.0077951	0.00411227	FALSE
0.00353323	0.00314849	FALSE
0.0105997	0.0128509	FALSE
0.00561444	0.00420194	FALSE
0.00531735	0.00434518	FALSE
0.0104897	0.0114774	FALSE
0.00222362	0.00326808	FALSE
0.00463142	0.00902834	FALSE
0.00400425	0.00695791	FALSE
0.00405249	0.00414085	FALSE
0.0104167	0.0118299	FALSE
0.00959684	0.0069081	FALSE
0.00226659	0.00314226	FALSE
0.0192326	0.0179453	FALSE
0.00544683	0.00485837	FALSE
0.00424178	0.00479038	FALSE
0.0113275	0.00838755	FALSE
0.0118577	0.00517641	FALSE
0.0200039	0.0138162	FALSE
0.0036623	0.00297126	FALSE
0.0110351	0.0131418	FALSE
0.00814379	0.0072586	FALSE
0.00341823	0.00426967	FALSE
0.00649945	0.00829827	FALSE
0.00726975	0.00989998	FALSE
0.00389404	0.00421684	FALSE
0.0156242	0.0109028	FALSE
0.0056728	0.00477569	FALSE
0.0168261	0.0146827	FALSE
0.00418249	0.00616776	FALSE
0.00697082	0.00508053	FALSE
0.006005	0.00754577	FALSE
0.006005	0.00765706	FALSE
0.00763836	0.00860307	FALSE
0.00359885	0.00765879	FALSE
0.00412668	0.00691327	FALSE
0.00518234	0.00674077	FALSE
0.00417306	0.00416024	FALSE
0.00518035	0.00744241	FALSE
0.00489256	0.00937636	FALSE
0.00153448	0.00310913	FALSE
0.00532272	0.0116733	FALSE
0.00441162	0.00417508	FALSE
0.00560801	0.00434518	FALSE
0.00714183	0.0114774	FALSE
0.00292384	0.00326808	FALSE
0.00167681	0.00376641	FALSE
0.00459924	0.00821297	FALSE
0.00905476	0.0113072	FALSE
0.00210637	0.00277037	FALSE
0.0049787	0.00655631	FALSE
0.00641486	0.011463	FALSE
0.0064124	0.0137471	FALSE
0.00215342	0.00366842	FALSE
0.0044504	0.00939204	FALSE
0.0110984	0.0152201	FALSE
0.00282243	0.00291698	FALSE
0.00177	0.00348156	FALSE
0.00550134	0.00840593	FALSE
0.00349215	0.00388147	FALSE
0.00774971	0.0115033	FALSE
0.00592734	0.0104136	FALSE
0.00210325	0.00344804	FALSE
0.00669216	0.0115537	FALSE
0.00453742	0.0117493	FALSE
0.00195826	0.00316766	FALSE
0.00587477	0.0113175	FALSE
0.00577676	0.00786018	FALSE
0.0109806	0.00990299	FALSE
0.00200516	0.00309876	FALSE
0.00711353	0.00789282	FALSE
0.0102167	0.0124258	FALSE
0.00267354	0.00384945	FALSE
0.0193804	0.0193726	FALSE
0.00653969	0.00532167	FALSE
0.00792401	0.00739824	FALSE
0.00248222	0.00593561	FALSE
0.00716025	0.00594077	FALSE
0.0165163	0.0182505	FALSE
0.00209814	0.00286327	FALSE
0.0126842	0.00707991	TRUE
0.0085356	0.0119924	FALSE
0.00533257	0.00485376	FALSE
0.00276151	0.0038207	FALSE
0.00995096	0.0131396	FALSE
0.00304443	0.00323647	FALSE
0.00551803	0.00632553	FALSE
0.0094187	0.011877	FALSE
0.00133055	0.00284495	FALSE
0.0038966	0.00672452	FALSE
0.00608249	0.0102817	FALSE
0.0056953	0.0091596	FALSE
0.00469862	0.00673431	FALSE
0.000806834	0.00306588	FALSE
0.00929924	0.0118079	FALSE
0.00597808	0.00728037	FALSE
0.00199269	0.00299732	FALSE
0.0123346	0.0126658	FALSE
0.00426965	0.00535352	FALSE
0.00578775	0.0055174	FALSE
0.00246691	0.00439363	FALSE
0.01594	0.012143	FALSE
0.00574031	0.00519744	FALSE
0.00483802	0.00440239	FALSE
0.0129963	0.0147471	FALSE
0.00275103	0.00339469	FALSE
0.00289209	0.00364948	FALSE
0.0155035	0.0133927	FALSE
0.00493078	0.00489741	FALSE
0.0029395	0.00364892	FALSE
0.0190119	0.0160267	FALSE
0.00720652	0.00509495	FALSE
0.00625711	0.00448197	FALSE
0.0110447	0.0124545	FALSE
0.00511945	0.00328828	FALSE
0.00317355	0.00371778	FALSE
0.00899962	0.00820455	FALSE
0.0158678	0.0142799	FALSE
0.00255512	0.00317564	FALSE
0.00473171	0.00387816	FALSE
0.0109303	0.0125231	FALSE
0.00250781	0.0031661	FALSE
0.00832781	0.00773246	FALSE
0.00544147	0.00823071	FALSE
0.00468218	0.00499968	FALSE
0.00264851	0.00360405	FALSE
0.0138574	0.0164374	FALSE
0.00250319	0.0029645	FALSE
0.00968214	0.012644	FALSE
0.0056676	0.00710736	FALSE
0.00429488	0.00416024	FALSE
0.00594676	0.00744241	FALSE
0.00387012	0.00937636	FALSE
0.00146289	0.00376641	FALSE
0.00443585	0.00821297	FALSE
0.00566278	0.0113072	FALSE
0.00108506	0.00277037	FALSE
0.004812	0.00655631	FALSE
0.00868047	0.011463	FALSE
0.00504408	0.00416024	FALSE
0.00358271	0.00744241	FALSE
0.00306416	0.00937636	FALSE
0.00447606	0.00902834	FALSE
0.00438183	0.00695791	FALSE
0.00508858	0.00414085	FALSE
0.00579151	0.00663904	FALSE
0.00696864	0.00668613	FALSE
0.00998211	0.0156324	FALSE
0.013462	0.0184043	FALSE
0.00348317	0.00433043	FALSE
0.00588374	0.006731	FALSE
0.0039068	0.00715462	FALSE
0.00465992	0.00433043	FALSE
0.00677807	0.008755	FALSE
0.00353024	0.00541304	FALSE
0.00451871	0.00451871	FALSE
0.00682514	0.00880207	FALSE
0.00414215	0.00498941	FALSE
0.00574253	0.00546011	FALSE
0.00658979	0.00870793	FALSE
0.00404801	0.0043775	FALSE
0.0203342	0.0263591	FALSE
0.00917863	0.0082843	FALSE
0.00644463	0.00475115	FALSE
0.00776178	0.00531565	FALSE
0.0375388	0.0295889	FALSE
0.00625647	0.00564493	FALSE
0.0174523	0.011431	FALSE
0.00385737	0.00508044	FALSE
0.00619021	0.00958325	FALSE
0.00581504	0.00822787	FALSE
0.00454887	0.00426911	FALSE
0.00627958	0.00699396	FALSE
0.00590468	0.00645948	FALSE
0.00557664	0.0101357	FALSE
0.0101668	0.0111162	FALSE
0.0029985	0.00405483	FALSE
0.00496627	0.00708771	FALSE
0.00215517	0.00397571	FALSE
0.00351387	0.00346144	FALSE
0.0133996	0.0160215	FALSE
0.00271663	0.00376567	FALSE
0.00346604	0.00394258	FALSE
0.0116628	0.0171098	FALSE
0.00140403	0.00277037	FALSE
0.00631815	0.00655631	FALSE
0.00673936	0.011463	FALSE
0.00626989	0.0102135	FALSE
0.00219914	0.00360984	FALSE
0.00397717	0.0092631	FALSE
0.00809167	0.0110037	FALSE
0.00453695	0.00636929	FALSE
0.00224509	0.00277036	FALSE
0.00743373	0.0090963	FALSE
0.00930385	0.00848042	FALSE
0.00691944	0.00485926	FALSE
0.00565553	0.00431989	FALSE
0.00836644	0.0124101	FALSE
0.00313157	0.00340962	FALSE
0.0127133	0.0147305	FALSE
0.00430007	0.00496319	FALSE
0.00373919	0.00386121	FALSE
0.00738283	0.0121622	FALSE
0.00289706	0.00316938	FALSE
0.00668193	0.00888574	FALSE
0.0083034	0.0163269	FALSE
0.00317209	0.00345198	FALSE
0.00527126	0.00648412	FALSE
0.00652894	0.00708419	FALSE
0.00265821	0.00347154	FALSE
0.00662221	0.0109226	FALSE
0.00788136	0.0126443	FALSE
0.00359092	0.00405013	FALSE
0.00228513	0.00455816	FALSE
0.017153	0.0154599	FALSE
0.00857649	0.00937245	FALSE
0.0024704	0.00359894	FALSE
0.00442025	0.00441972	FALSE
0.0153546	0.0109274	FALSE
0.00642099	0.0049379	FALSE
0.0252652	0.0206889	FALSE
0.00567653	0.00548655	FALSE
0.00516471	0.00526556	FALSE
0.00734986	0.00792704	FALSE
0.00758245	0.011551	FALSE
0.00404708	0.00370648	FALSE
0.0064195	0.00843477	FALSE
0.00288412	0.00465848	FALSE
0.00879192	0.0119635	FALSE
0.0102662	0.0116627	FALSE
0.00376272	0.00388335	FALSE
0.00859386	0.0126209	FALSE
0.00343356	0.00331327	FALSE
0.00357275	0.00462158	FALSE
0.0176782	0.0147404	FALSE
0.00218077	0.00340599	FALSE
0.0126206	0.0124856	FALSE
0.00561433	0.00517787	FALSE
0.0051936	0.00448197	FALSE
0.00983074	0.0124545	FALSE
0.00273591	0.00328828	FALSE
0.00213121	0.00310913	FALSE
0.00676427	0.0116733	FALSE
0.00491105	0.00417508	FALSE
0.00444465	0.00434518	FALSE
0.00703736	0.0114774	FALSE
0.00148155	0.00326808	FALSE
0.00175861	0.00310913	FALSE
0.00661792	0.0116733	FALSE
0.00578489	0.00417508	FALSE
0.00554939	0.00451917	FALSE
0.00624306	0.00731492	FALSE
0.00786164	0.0109532	FALSE
0.00406824	0.00373294	FALSE
0.0137765	0.0102813	FALSE
0.00651842	0.00784294	FALSE
0.00254265	0.00364496	FALSE
0.00332856	0.00408486	FALSE
0.0154408	0.0174078	FALSE
0.00305089	0.00406786	FALSE
0.00402163	0.00402163	FALSE
0.0226968	0.0200619	FALSE
0.0103546	0.0152545	FALSE
0.00531595	0.00545463	FALSE
0.00462257	0.00573198	FALSE
0.00637178	0.00723636	FALSE
0.010989	0.0124985	FALSE
0.00378613	0.00301938	FALSE
0.00479661	0.0105763	FALSE
0.00262891	0.00416392	FALSE
0.0135135	0.0170282	FALSE
0.00230521	0.00317564	FALSE
0.00304288	0.00387816	FALSE
0.00779161	0.0125231	FALSE
0.00193638	0.0031661	FALSE
0.00733057	0.00773246	FALSE
0.00539419	0.00823071	FALSE
0.00580779	0.00424983	FALSE
0.00617654	0.00699638	FALSE
0.00820466	0.0118579	FALSE
0.00170413	0.00376641	FALSE
0.00497421	0.00821297	FALSE
0.00898121	0.0113072	FALSE
0.00257803	0.00277037	FALSE
0.0052021	0.00655631	FALSE
0.00607679	0.011463	FALSE
0.0073164	0.0102135	FALSE
0.00266888	0.00360984	FALSE
0.00391128	0.0092631	FALSE
0.00891995	0.0110037	FALSE
0.00501172	0.00636929	FALSE
0.0019771	0.00277036	FALSE
0.00574554	0.00832635	FALSE
0.00666483	0.0075357	FALSE
0.00491818	0.00449146	FALSE
0.00606367	0.00453354	FALSE
0.00450181	0.0073126	FALSE
0.00500712	0.00809625	FALSE
0.00422561	0.00928878	FALSE
0.0039041	0.00669207	FALSE
0.00413375	0.00678612	FALSE
0.00449995	0.00698854	FALSE
0.00183672	0.00340175	FALSE
0.0074387	0.0139082	FALSE
0.00371867	0.00819355	FALSE
0.00197411	0.00344005	FALSE
0.00716188	0.0110772	FALSE
0.0014685	0.00284495	FALSE
0.00491028	0.00672452	FALSE
0.00812262	0.0102817	FALSE
0.00536623	0.00434518	FALSE
0.00623767	0.0114774	FALSE
0.00229326	0.00326808	FALSE
0.00238412	0.00310913	FALSE
0.00710651	0.0116733	FALSE
0.00527257	0.00417508	FALSE
0.00595674	0.00453354	FALSE
0.00380315	0.0073126	FALSE
0.00403226	0.00809625	FALSE
0.00283948	0.00361909	FALSE
0.0106251	0.00821894	FALSE
0.00911381	0.0134597	FALSE
0.00256363	0.00359999	FALSE
0.00398279	0.00476458	FALSE
0.0225691	0.0167211	FALSE
0.00260941	0.00438574	FALSE
0.00727889	0.00748061	FALSE
0.00801135	0.00651847	FALSE
0.00444058	0.0041893	FALSE
0.0249954	0.0173585	FALSE
0.00622597	0.00529776	FALSE
0.0070935	0.00451266	FALSE
0.0112123	0.0144775	FALSE
0.00311199	0.00328887	FALSE
0.00539379	0.00902834	FALSE
0.0054395	0.00695791	FALSE
0.00415962	0.00414085	FALSE
0.00676355	0.00693206	FALSE
0.00630655	0.0106277	FALSE
0.00251348	0.00300075	FALSE
0.0107836	0.0090963	FALSE
0.00854467	0.00848042	FALSE
0.00708248	0.00485926	FALSE
0.00506988	0.00446611	FALSE
0.0225176	0.0178568	FALSE
0.00255778	0.00363158	FALSE
0.00680552	0.00542069	FALSE
0.0249383	0.0175101	FALSE
0.00360829	0.00416126	FALSE
0.00415544	0.0041658	FALSE
0.0142472	0.0158545	FALSE
0.00684963	0.00640505	FALSE
0.00333349	0.00516142	FALSE
0.00680396	0.00715266	FALSE
0.0151605	0.0178313	FALSE
0.00191658	0.00318051	FALSE
0.00342247	0.00351903	FALSE
0.0128685	0.0147281	FALSE
0.00232516	0.00337376	FALSE
0.00346494	0.00373849	FALSE
0.0178718	0.019969	FALSE
0.00323639	0.00364373	FALSE
0.00423922	0.00383858	FALSE
0.0152247	0.0121393	FALSE
0.00323639	0.00393601	FALSE
0.00478622	0.0038191	FALSE
0.00834169	0.00984003	FALSE
0.00264381	0.00372167	FALSE
0.0048318	0.00358528	FALSE
0.0155894	0.0180043	FALSE
0.00601504	0.00946942	FALSE
0.0034632	0.00347144	FALSE
0.00915926	0.0139474	FALSE
0.00587245	0.00707107	FALSE
0.00437019	0.00666695	FALSE
0.00350526	0.00775724	FALSE
0.00532472	0.00819355	FALSE
0.00232103	0.00344005	FALSE
0.00641697	0.0110772	FALSE
0.00245633	0.00355378	FALSE
0.00268377	0.0039739	FALSE
0.0122362	0.0150921	FALSE
0.00218231	0.00277037	FALSE
0.00559218	0.00655631	FALSE
0.00568311	0.011463	FALSE
0.00777273	0.0137471	FALSE
0.00186364	0.00366842	FALSE
0.00481818	0.00939204	FALSE
0.0125392	0.0149608	FALSE
0.00308936	0.00327743	FALSE
0.00181727	0.00298337	FALSE
0.00658762	0.0086485	FALSE
0.00994957	0.0124826	FALSE
0.00367998	0.00398871	FALSE
0.0176227	0.017868	FALSE
0.00576827	0.00450345	FALSE
0.00808466	0.00603429	FALSE
0.0174865	0.0249795	FALSE
0.00499614	0.00468164	FALSE
0.00617705	0.00559691	FALSE
0.00544539	0.00792704	FALSE
0.012479	0.011551	FALSE
0.00281345	0.00370648	FALSE
0.00549077	0.00843477	FALSE
0.00372101	0.00465848	FALSE
0.00971094	0.0119635	FALSE
0.00806452	0.0104136	FALSE
0.00280899	0.00344804	FALSE
0.00897064	0.0115537	FALSE
0.0026261	0.00355378	FALSE
0.00307887	0.0039739	FALSE
0.0122702	0.0150921	FALSE
0.00208211	0.00277037	FALSE
0.00620106	0.00655631	FALSE
0.00520527	0.011463	FALSE
0.00660484	0.0102135	FALSE
0.00226193	0.00360984	FALSE
0.00321194	0.0092631	FALSE
0.0078231	0.0110037	FALSE
0.00497422	0.00636929	FALSE
0.00208013	0.00277036	FALSE
0.00479269	0.00832635	FALSE
0.00614912	0.0075357	FALSE
0.00556133	0.00449146	FALSE
0.00587518	0.0091596	FALSE
0.00352511	0.00673431	FALSE
0.00158178	0.00306588	FALSE
0.00903628	0.0110037	FALSE
0.00623503	0.00636929	FALSE
0.00221389	0.00277036	FALSE
0.00641373	0.00832635	FALSE
0.0063234	0.0075357	FALSE
0.00496838	0.00449146	FALSE
0.00650318	0.00434518	FALSE
0.00844511	0.0114774	FALSE
0.00171612	0.00326808	FALSE
0.00212132	0.00310913	FALSE
0.00550641	0.0116733	FALSE
0.00419751	0.00417508	FALSE
0.00509928	0.00419079	FALSE
0.0125903	0.013629	FALSE
0.00230144	0.00330798	FALSE
0.00401389	0.00370739	FALSE
0.0150634	0.0134493	FALSE
0.00541199	0.00500337	FALSE
0.00383349	0.00358167	FALSE
0.02485	0.0190251	FALSE
0.00662968	0.00498465	FALSE
0.00559062	0.00474512	FALSE
0.0200631	0.0140624	FALSE
0.00500451	0.00412837	FALSE
0.00897205	0.00662723	FALSE
0.00743913	0.00542104	FALSE
0.0148332	0.0130474	FALSE
0.00207226	0.00326371	FALSE
0.00630687	0.0067698	FALSE
0.00964051	0.0122962	FALSE
0.00603413	0.00889108	FALSE
0.00261179	0.00347982	FALSE
0.00630432	0.0113007	FALSE
0.0065283	0.0118299	FALSE
0.00859934	0.0069081	FALSE
0.00171086	0.00314226	FALSE
0.0178242	0.0179453	FALSE
0.00409596	0.00485837	FALSE
0.00229554	0.00479038	FALSE
0.00972228	0.00838755	FALSE
0.00504118	0.00517641	FALSE
0.0144034	0.0138162	FALSE
0.00872773	0.00994483	FALSE
0.0049937	0.00780576	FALSE
0.0053986	0.0070552	FALSE
0.00427062	0.00698854	FALSE
0.0028321	0.00340175	FALSE
0.0062486	0.0139082	FALSE
0.0048535	0.00819355	FALSE
0.00287615	0.00344005	FALSE
0.00692073	0.0110772	FALSE
0.00197699	0.00284495	FALSE
0.00390906	0.00672452	FALSE
0.00817757	0.0102817	FALSE
0.0053889	0.00434518	FALSE
0.00808335	0.0114774	FALSE
0.00229028	0.00326808	FALSE
0.00296256	0.00376641	FALSE
0.00588024	0.00821297	FALSE
0.0088428	0.0113072	FALSE
0.00278177	0.00277037	FALSE
0.00704415	0.00655631	FALSE
0.00659548	0.011463	FALSE
0.00381286	0.00416024	FALSE
0.00412686	0.00744241	FALSE
0.00412686	0.00937636	FALSE
0.00206269	0.00327741	FALSE
0.0116138	0.0127442	FALSE
0.00515672	0.00423175	FALSE
0.00537924	0.00466478	FALSE
0.0144343	0.0175144	FALSE
0.00251031	0.0035774	FALSE
0.00560337	0.00564336	FALSE
0.0145688	0.0126923	FALSE
0.00286893	0.00402312	FALSE
0.003181	0.00314849	FALSE
0.00922939	0.0128509	FALSE
0.00506272	0.00420194	FALSE
0.00586471	0.00453354	FALSE
0.00496933	0.0073126	FALSE
0.00658101	0.00809625	FALSE
0.00268444	0.00323647	FALSE
0.00639792	0.00632553	FALSE
0.00908237	0.011877	FALSE
0.00138647	0.00284495	FALSE
0.00313073	0.00672452	FALSE
0.00509862	0.0102817	FALSE
0.00420281	0.00434518	FALSE
0.00688545	0.0114774	FALSE
0.00304033	0.00326808	FALSE
0.00138479	0.00310913	FALSE
0.00719199	0.0116733	FALSE
0.00406504	0.00417508	FALSE
0.00437695	0.00434518	FALSE
0.00477892	0.0114774	FALSE
0.00111657	0.00326808	FALSE
0.00308091	0.00327741	FALSE
0.0123236	0.0127442	FALSE
0.005626	0.00423175	FALSE
0.00553571	0.00485348	FALSE
0.0113839	0.0128211	FALSE
0.00232143	0.00359812	FALSE
0.0217411	0.0207157	FALSE
0.00410714	0.0049242	FALSE
0.00276786	0.00401362	FALSE
0.0139688	0.0161852	FALSE
0.0037042	0.0036485	FALSE
0.00263311	0.00316991	FALSE
0.00580176	0.00868927	FALSE
0.0131209	0.0134255	FALSE
0.00285625	0.00422033	FALSE
0.0160182	0.0193726	FALSE
0.00450651	0.00532167	FALSE
0.00651437	0.00739824	FALSE
0.00290023	0.00593561	FALSE
0.00455113	0.00594077	FALSE
0.0162413	0.0182505	FALSE
0.00240652	0.00318051	FALSE
0.00516957	0.00351903	FALSE
0.0134141	0.0147281	FALSE
0.0016916	0.00284495	FALSE
0.00467415	0.00672452	FALSE
0.00725605	0.0102817	FALSE
0.00511589	0.00434518	FALSE
0.00996486	0.0114774	FALSE
0.00355888	0.00326808	FALSE
0.00222291	0.00327741	FALSE
0.0107144	0.0127442	FALSE
0.00515716	0.00423175	FALSE
0.00471111	0.00430573	FALSE
0.0132444	0.0129825	FALSE
0.00271111	0.00380457	FALSE
0.00675556	0.00612323	FALSE
0.00435556	0.00527917	FALSE
0.0135556	0.0117541	FALSE
0.00271039	0.00344884	FALSE
0.00826446	0.00765191	FALSE
0.00906425	0.0133278	FALSE
0.00315359	0.00364463	FALSE
0.00506352	0.00476275	FALSE
0.0161233	0.0151126	FALSE
0.00199876	0.00493923	FALSE
0.00688461	0.0062617	FALSE
0.017367	0.0173221	FALSE
0.00226385	0.00318051	FALSE
0.00457209	0.00351903	FALSE
0.0142933	0.0147281	FALSE
0.00186245	0.00284495	FALSE
0.0047448	0.00672452	FALSE
0.00829232	0.0102817	FALSE
0.00589617	0.00453354	FALSE
0.00820145	0.0073126	FALSE
0.00891076	0.00809625	FALSE
0.00256967	0.00323647	FALSE
0.00677861	0.00632553	FALSE
0.00917106	0.011877	FALSE
0.00146147	0.00284495	FALSE
0.00496014	0.00672452	FALSE
0.00571302	0.0102817	FALSE
0.00522471	0.00453354	FALSE
0.00495904	0.0073126	FALSE
0.00433916	0.00809625	FALSE
0.00261143	0.0033228	FALSE
0.00792281	0.00717416	FALSE
0.00894082	0.0128369	FALSE
0.00221229	0.00402369	FALSE
0.00393788	0.00397691	FALSE
0.0137162	0.0147754	FALSE
0.0146454	0.0150056	FALSE
0.00393788	0.00535619	FALSE
0.00349542	0.00571552	FALSE
0.0117647	0.0123121	FALSE
0.0130916	0.00795964	FALSE
0.00274215	0.00329416	FALSE
0.0209135	0.0178829	FALSE
0.0079144	0.00593488	FALSE
0.00490781	0.00412105	FALSE
0.00857762	0.00679709	FALSE
0.0192775	0.0123456	FALSE
0.00543839	0.00411227	FALSE
0.00309433	0.00314849	FALSE
0.00976925	0.0128509	FALSE
0.00526037	0.00420194	FALSE
0.00583168	0.00434518	FALSE
0.00768721	0.0114774	FALSE
0.00207643	0.00326808	FALSE
0.00591742	0.0125127	FALSE
0.0051667	0.00630353	FALSE
0.00415103	0.00426187	FALSE
0.00574002	0.00807801	FALSE
0.0116567	0.00961411	FALSE
0.00203108	0.00299751	FALSE
0.00657895	0.00767076	FALSE
0.00993465	0.0102019	FALSE
0.00295832	0.00373731	FALSE
0.00886986	0.0141254	FALSE
0.00392745	0.00421852	FALSE
0.0117824	0.0136255	FALSE
0.001985	0.00277037	FALSE
0.00502867	0.00655631	FALSE
0.00692545	0.011463	FALSE
0.00515941	0.0102135	FALSE
0.00154341	0.00360984	FALSE
0.00339551	0.0092631	FALSE
0.00683	0.0110037	FALSE
0.00581652	0.00636929	FALSE
0.00185071	0.00277036	FALSE
0.00493197	0.00832635	FALSE
0.00479986	0.0075357	FALSE
0.00550443	0.00449146	FALSE
0.00713217	0.0130585	FALSE
0.00642775	0.00696169	FALSE
0.00176103	0.00322199	FALSE
0.012895	0.0149378	FALSE
0.0030367	0.00318249	FALSE
0.00180442	0.00273042	FALSE
0.00677757	0.00817102	FALSE
0.0110466	0.00999205	FALSE
0.00220051	0.00371103	FALSE
0.0120583	0.0122939	FALSE
0.00880165	0.0086933	FALSE
0.00563306	0.00503633	FALSE
0.00791766	0.00466478	FALSE
0.02019	0.0175144	FALSE
0.0043987	0.0035774	FALSE
0.00629014	0.00564336	FALSE
0.0190464	0.0126923	FALSE
0.00316706	0.00402312	FALSE
0.00694933	0.00958325	FALSE
0.00606967	0.00822787	FALSE
0.00584975	0.00426911	FALSE
0.00843771	0.0118299	FALSE
0.00817403	0.0069081	FALSE
0.00268073	0.00314226	FALSE
0.015246	0.0183518	FALSE
0.00452548	0.00520558	FALSE
0.0029877	0.00425628	FALSE
0.0183216	0.0166905	FALSE
0.00540422	0.00504995	FALSE
0.00404218	0.00435743	FALSE
0.00614925	0.0121622	FALSE
0.00254755	0.00316938	FALSE
0.00970703	0.00888574	FALSE
0.00385863	0.00765879	FALSE
0.00447251	0.00691327	FALSE
0.00548101	0.00674077	FALSE
0.00723304	0.0137471	FALSE
0.00381378	0.00366842	FALSE
0.00521655	0.00939204	FALSE
0.0166535	0.0149608	FALSE
0.0026295	0.00327743	FALSE
0.0021036	0.00298337	FALSE
0.00696818	0.0086485	FALSE
0.0117013	0.0124826	FALSE
0.00267333	0.00398871	FALSE
0.0151986	0.017868	FALSE
0.00508081	0.00450345	FALSE
0.00722702	0.00603429	FALSE
0.0152862	0.0249795	FALSE
0.00473041	0.00468164	FALSE
0.00494941	0.00559691	FALSE
0.00652193	0.00816525	FALSE
0.0129125	0.0124204	FALSE
0.00280137	0.00305994	FALSE
0.00774753	0.00803133	FALSE
0.00962969	0.0106408	FALSE
0.00372056	0.00378028	FALSE
0.0108458	0.0141254	FALSE
0.00424211	0.00421852	FALSE
0.0129887	0.0136255	FALSE
0.00235973	0.00277037	FALSE
0.00576822	0.00655631	FALSE
0.0064674	0.011463	FALSE
0.00593757	0.0137471	FALSE
0.00192098	0.00366842	FALSE
0.00462781	0.00939204	FALSE
0.0123042	0.0149608	FALSE
0.00322876	0.00327743	FALSE
0.0019198	0.00298337	FALSE
0.006283	0.0086485	FALSE
0.0101226	0.0124826	FALSE
0.00274881	0.00398871	FALSE
0.0155718	0.0192512	FALSE
0.00519061	0.00440267	FALSE
0.00588851	0.00600536	FALSE
0.0126494	0.0193005	FALSE
0.00431824	0.00534988	FALSE
0.00388206	0.00570225	FALSE
0.00683798	0.00723636	FALSE
0.0126307	0.0124985	FALSE
0.00283101	0.00301938	FALSE
0.00600522	0.00832635	FALSE
0.00661445	0.0075357	FALSE
0.00543951	0.00449146	FALSE
0.0061347	0.0091596	FALSE
0.00474243	0.00673431	FALSE
0.00156631	0.00306588	FALSE
0.0091348	0.0118079	FALSE
0.00556788	0.00728037	FALSE
0.00143547	0.00299732	FALSE
0.0110024	0.0132203	FALSE
0.0042618	0.00445511	FALSE
0.00587084	0.00591798	FALSE
0.0166123	0.023678	FALSE
0.00474016	0.00466064	FALSE
0.00604479	0.00536789	FALSE
0.00665044	0.00816525	FALSE
0.0126054	0.0124204	FALSE
0.00247761	0.00305994	FALSE
0.00704164	0.00803133	FALSE
0.0112579	0.0106408	FALSE
0.00339042	0.00378028	FALSE
0.0110773	0.0141254	FALSE
0.00460469	0.00421852	FALSE
0.012424	0.0136255	FALSE
0.00212544	0.00277037	FALSE
0.00646309	0.00655631	FALSE
0.00707036	0.011463	FALSE
0.00615625	0.00485376	FALSE
0.0045088	0.0038207	FALSE
0.012746	0.0131396	FALSE
0.00723727	0.00928878	FALSE
0.00624052	0.00669207	FALSE
0.00589382	0.00678612	FALSE
0.00654218	0.0103937	FALSE
0.00233959	0.00368165	FALSE
0.00610892	0.00933491	FALSE
0.00788186	0.0155437	FALSE
0.00303148	0.00366634	FALSE
0.00246849	0.00355413	FALSE
0.00593202	0.0115965	FALSE
0.00264126	0.00301992	FALSE
0.00359385	0.0082908	FALSE
0.00822511	0.0100617	FALSE
0.00454545	0.0040895	FALSE
0.0078355	0.0127423	FALSE
0.0026834	0.00359999	FALSE
0.00398182	0.00476458	FALSE
0.0205583	0.0167211	FALSE
0.00376542	0.00438574	FALSE
0.00826661	0.00748061	FALSE
0.00796364	0.00651847	FALSE
0.00350573	0.0041893	FALSE
0.0274399	0.0173585	FALSE
0.00584289	0.00529776	FALSE
0.00618833	0.00451266	FALSE
0.0125065	0.0144775	FALSE
0.00268305	0.00328887	FALSE
0.00842733	0.0132186	FALSE
0.00700117	0.00600309	FALSE
0.00484031	0.00424121	FALSE
0.00552987	0.00721476	FALSE
0.0120102	0.0133063	FALSE
0.00220331	0.00315376	FALSE
0.00643712	0.00851082	FALSE
0.00483864	0.00483864	FALSE
0.00449302	0.00457943	FALSE
0.00686914	0.00829481	FALSE
0.00419061	0.00466583	FALSE
0.0168488	0.0203914	FALSE
0.0189078	0.0195985	FALSE
0.00341032	0.00431686	FALSE
0.00556875	0.00733866	FALSE
0.0045327	0.00423052	FALSE
0.011785	0.0108785	FALSE
0.00802935	0.00850421	FALSE
0.00491379	0.00466562	FALSE
0.00676724	0.00533502	FALSE
0.0253017	0.0214328	FALSE
0.00487069	0.00537938	FALSE
0.0157759	0.0114201	FALSE
0.00267241	0.00467772	FALSE
0.00223993	0.00314849	FALSE
0.0130519	0.0128509	FALSE
0.00684902	0.00420194	FALSE
0.00503702	0.00453354	FALSE
0.00641467	0.0073126	FALSE
0.0087825	0.00809625	FALSE
0.00232428	0.0029645	FALSE
0.0101149	0.012644	FALSE
0.00598287	0.00710736	FALSE
0.00615371	0.0102135	FALSE
0.00438936	0.00360984	FALSE
0.0041742	0.0092631	FALSE
0.00701286	0.0115965	FALSE
0.00348492	0.00301992	FALSE
0.00546401	0.0082908	FALSE
0.00662394	0.00819355	FALSE
0.00270979	0.00344005	FALSE
0.00709708	0.0110772	FALSE
0.00382631	0.00889108	FALSE
0.00227859	0.00347982	FALSE
0.00601892	0.0113007	FALSE
0.00550088	0.0118299	FALSE
0.010529	0.0069081	FALSE
0.00189093	0.00314226	FALSE
0.0233207	0.0179592	FALSE
0.00682872	0.00651536	FALSE
0.00283456	0.00437152	FALSE
0.00850369	0.00693455	FALSE
0.023106	0.0173992	FALSE
0.00429479	0.00444039	FALSE
0.0121925	0.00365059	TRUE
0.0194479	0.0174299	FALSE
0.00811403	0.00493861	FALSE
0.00523763	0.00371029	FALSE
0.0270468	0.0165814	FALSE
0.00742712	0.00515388	FALSE
0.0126995	0.00999582	FALSE
0.00609233	0.00723414	FALSE
0.00197357	0.00315915	FALSE
0.0126441	0.015363	FALSE
0.00390039	0.00338868	FALSE
0.00197163	0.00301311	FALSE
0.0184654	0.0179592	FALSE
0.00818303	0.00651536	FALSE
0.0033846	0.00437152	FALSE
0.00818303	0.00693455	FALSE
0.0170087	0.0173992	FALSE
0.00458421	0.00444039	FALSE
0.00509745	0.00365059	FALSE
0.0217177	0.0174299	FALSE
0.00736774	0.00493861	FALSE
0.00282716	0.00371029	FALSE
0.0204326	0.0165814	FALSE
0.00608267	0.00515388	FALSE
0.00650267	0.00501534	FALSE
0.0091123	0.00752176	FALSE
0.0105241	0.00895435	FALSE
0.00200872	0.0029645	FALSE
0.00675271	0.012644	FALSE
0.00594068	0.00710736	FALSE
0.00410099	0.00416024	FALSE
0.00559614	0.00744241	FALSE
0.00546798	0.00937636	FALSE
0.00243278	0.00371778	FALSE
0.0047802	0.00820455	FALSE
0.00866411	0.0142799	FALSE
0.00268863	0.00317564	FALSE
0.00401161	0.00387816	FALSE
0.0089621	0.0125231	FALSE
0.00243257	0.0031661	FALSE
0.00606009	0.00773246	FALSE
0.00678559	0.00823071	FALSE
0.00550271	0.00424983	FALSE
0.00464958	0.00699638	FALSE
0.0138634	0.0118579	TRUE
0.00255776	0.00376641	FALSE
0.00622389	0.00821297	FALSE
0.0101884	0.0113072	FALSE
0.00221607	0.00277037	FALSE
0.00652035	0.00655631	FALSE
0.00558278	0.011463	FALSE
0.0073285	0.0102135	FALSE
0.00374947	0.00360984	FALSE
0.00421815	0.0092631	FALSE
0.00766838	0.0115965	FALSE
0.00242832	0.00301992	FALSE
0.00489925	0.0082908	FALSE
0.0038337	0.00765879	FALSE
0.0039189	0.00691327	FALSE
0.00566536	0.00674077	FALSE
0.00787804	0.0137471	FALSE
0.00323638	0.00366842	FALSE
0.005323	0.00939204	FALSE
0.0137523	0.014784	FALSE
0.00263976	0.00292821	FALSE
0.00242687	0.00286757	FALSE
0.0120918	0.0136155	FALSE
0.00459829	0.0040003	FALSE
0.00221399	0.00392883	FALSE
0.0165127	0.0154599	FALSE
0.00685194	0.00937245	FALSE
0.0029791	0.00359894	FALSE
0.00459106	0.00364948	FALSE
0.0225302	0.0133927	FALSE
0.00688658	0.00489741	FALSE
0.00416596	0.00364892	FALSE
0.0212549	0.0160267	FALSE
0.00548376	0.00509495	FALSE
0.0117287	0.00999582	FALSE
0.00501445	0.00723414	FALSE
0.0018273	0.00315915	FALSE
0.0140917	0.015363	FALSE
0.00488115	0.00338868	FALSE
0.00182513	0.00301311	FALSE
0.0219402	0.0178829	FALSE
0.00704464	0.00593488	FALSE
0.00297063	0.00412105	FALSE
0.00967578	0.00679709	FALSE
0.0267357	0.0123456	FALSE
0.00700221	0.00411227	FALSE
0.00903614	0.00958325	FALSE
0.0053029	0.00822787	FALSE
0.00373324	0.00426911	FALSE
0.00644341	0.00693206	FALSE
0.00902925	0.0106277	FALSE
0.00190759	0.00300075	FALSE
0.00533763	0.00832635	FALSE
0.004914	0.0075357	FALSE
0.00470219	0.00449146	FALSE
0.00614147	0.00434518	FALSE
0.0077086	0.0114774	FALSE
0.00144007	0.00326808	FALSE
0.00207434	0.00310913	FALSE
0.00563034	0.0116733	FALSE
0.00465668	0.00417508	FALSE
0.00478226	0.00434518	FALSE
0.00901435	0.0114774	FALSE
0.00330103	0.00326808	FALSE
0.00313042	0.00376641	FALSE
0.00541478	0.00821297	FALSE
0.0109565	0.0113072	FALSE
0.0019447	0.00277037	FALSE
0.00431217	0.00655631	FALSE
0.0072715	0.011463	FALSE
0.00621249	0.0102135	FALSE
0.00194405	0.00360984	FALSE
0.00557856	0.0092631	FALSE
0.00650393	0.0115965	FALSE
0.00211166	0.00301992	FALSE
0.0049413	0.0082908	FALSE
0.003547	0.00765879	FALSE
0.0045182	0.00691327	FALSE
0.00527827	0.00674077	FALSE
0.00578352	0.00416024	FALSE
0.00713441	0.00744241	FALSE
0.00565687	0.00937636	FALSE
0.00227887	0.00376641	FALSE
0.00422012	0.00821297	FALSE
0.00721641	0.0113072	FALSE
0.00156105	0.00277037	FALSE
0.00590667	0.00655631	FALSE
0.00738334	0.011463	FALSE
0.00430307	0.00485376	FALSE
0.00253122	0.0038207	FALSE
0.00814209	0.0131396	FALSE
0.00143387	0.0029645	FALSE
0.00856107	0.012644	FALSE
0.00700067	0.00710736	FALSE
0.00379523	0.00416024	FALSE
0.00493379	0.00744241	FALSE
0.00358438	0.00937636	FALSE
0.00168634	0.00310913	FALSE
0.00535413	0.0116733	FALSE
0.00425801	0.00417508	FALSE
0.00661777	0.0091596	FALSE
0.00463665	0.00673431	FALSE
0.00151745	0.00306588	FALSE
0.00678409	0.0110037	FALSE
0.00560425	0.00636929	FALSE
0.00189617	0.00277036	FALSE
0.00560283	0.00832635	FALSE
0.0060241	0.0075357	FALSE
0.00551858	0.00449146	FALSE
0.00547438	0.00453354	FALSE
0.0059797	0.0073126	FALSE
0.0063587	0.00809625	FALSE
0.00227359	0.00323647	FALSE
0.00555766	0.00632553	FALSE
0.00799966	0.011877	FALSE
0.00113636	0.00284495	FALSE
0.00412458	0.00672452	FALSE
0.00551347	0.0102817	FALSE
0.00778325	0.0091596	FALSE
0.00475409	0.00673431	FALSE
0.00180908	0.00306588	FALSE
0.00832808	0.0115965	FALSE
0.00336488	0.00301992	FALSE
0.00492114	0.0082908	FALSE
0.00517154	0.00765879	FALSE
0.0101329	0.00691327	TRUE
0.00567608	0.00674077	FALSE
0.00487661	0.00416024	FALSE
0.00428806	0.00744241	FALSE
0.00542313	0.00937636	FALSE
0.00151318	0.00371778	FALSE
0.00495986	0.00820455	FALSE
0.00760792	0.0142799	FALSE
0.00214304	0.00317564	FALSE
0.00407597	0.00387816	FALSE
0.00916043	0.0125231	FALSE
0.002059	0.0031661	FALSE
0.00676527	0.00773246	FALSE
0.00575679	0.00823071	FALSE
0.00424298	0.00424983	FALSE
0.00453705	0.00699638	FALSE
0.0068896	0.0118579	FALSE
0.00247712	0.00327741	FALSE
0.00885885	0.0127442	FALSE
0.00659165	0.00423175	FALSE
0.00583445	0.00439459	FALSE
0.0146071	0.0177949	FALSE
0.0039456	0.00360952	FALSE
0.0077233	0.00525185	FALSE
0.0235477	0.0204118	FALSE
0.00541471	0.00415095	FALSE
0.00457426	0.00393551	FALSE
0.0331529	0.0193687	FALSE
0.0057493	0.00514202	FALSE
0.00381888	0.00466803	FALSE
0.0105334	0.0103774	FALSE
0.00616895	0.00592481	FALSE
0.00352512	0.00446695	FALSE
0.0261026	0.0195842	FALSE
0.0068404	0.00576681	FALSE
0.0056599	0.00451266	FALSE
0.0165605	0.0144775	FALSE
0.00683381	0.00328887	FALSE
0.00221832	0.00376641	FALSE
0.00535744	0.00821297	FALSE
0.00849657	0.0113072	FALSE
0.00167308	0.0031686	FALSE
0.00497741	0.003385	FALSE
0.00786348	0.0137327	FALSE
0.00221637	0.00347453	FALSE
0.00405637	0.00387436	FALSE
0.0144691	0.0179677	FALSE
0.0027166	0.00317564	FALSE
0.00397041	0.00387816	FALSE
0.0111589	0.0125231	FALSE
0.00192251	0.0031661	FALSE
0.00898566	0.00773246	FALSE
0.00656162	0.00823071	FALSE
0.00618316	0.00501549	FALSE
0.00313336	0.00367932	FALSE
0.019385	0.0199942	FALSE
0.00296364	0.00333041	FALSE
0.008557	0.0108965	FALSE
0.00525942	0.00708457	FALSE
0.00250449	0.00327788	FALSE
0.00922486	0.00983716	FALSE
0.00709605	0.00855367	FALSE
0.0037972	0.00424983	FALSE
0.00429793	0.00699638	FALSE
0.00425621	0.0118579	FALSE
0.00266867	0.00902834	FALSE
0.00421149	0.00695791	FALSE
0.00329414	0.00414085	FALSE
0.00583504	0.00693206	FALSE
0.00971117	0.0106277	FALSE
0.0013754	0.00300075	FALSE
0.00379246	0.00832635	FALSE
0.00566785	0.0075357	FALSE
0.00533444	0.00449146	FALSE
0.00566596	0.0091596	FALSE
0.00495771	0.00673431	FALSE
0.0010832	0.00306588	FALSE
0.0107442	0.0142824	FALSE
0.0042477	0.00323482	FALSE
0.00183234	0.00292812	FALSE
0.0078691	0.0109892	FALSE
0.00720293	0.00723133	FALSE
0.00262303	0.00340287	FALSE
0.00503537	0.00902834	FALSE
0.00424469	0.00695791	FALSE
0.00403662	0.00414085	FALSE
0.00728135	0.0118299	FALSE
0.0114005	0.0069081	FALSE
0.0016227	0.00314226	FALSE
0.0222065	0.0178829	FALSE
0.00661205	0.00593488	FALSE
0.0033684	0.00412105	FALSE
0.00798436	0.00679709	FALSE
0.0160103	0.0123456	FALSE
0.00370109	0.00411227	FALSE
0.0024946	0.00314849	FALSE
0.0103526	0.0128509	FALSE
0.00432396	0.00420194	FALSE
0.00515314	0.00419079	FALSE
0.0104725	0.013629	FALSE
0.00261813	0.00330798	FALSE
0.00552578	0.00364948	FALSE
0.0177822	0.0133927	FALSE
0.0066891	0.00489741	FALSE
0.00286676	0.00364892	FALSE
0.0230587	0.0160267	FALSE
0.0044871	0.00509495	FALSE
0.0154108	0.014419	FALSE
0.00760156	0.00744238	FALSE
0.00157847	0.00329844	FALSE
0.0114547	0.0149378	FALSE
0.00319568	0.00318249	FALSE
0.00157709	0.00273042	FALSE
0.0051878	0.00817102	FALSE
0.0111226	0.00999205	FALSE
0.00244864	0.00371103	FALSE
0.0101249	0.0163404	FALSE
0.00294618	0.00377058	FALSE
0.00427404	0.00519392	FALSE
0.00646847	0.0109765	FALSE
0.00534892	0.00666903	FALSE
0.00219762	0.00287335	FALSE
0.00795855	0.0109892	FALSE
0.00663212	0.00723133	FALSE
0.00203109	0.00340287	FALSE
0.00381268	0.00310913	FALSE
0.0129714	0.0116733	FALSE
0.00505595	0.00417508	FALSE
0.00683626	0.0091596	FALSE
0.00290023	0.00673431	FALSE
0.00111866	0.00306588	FALSE
0.0081193	0.0142824	FALSE
0.00306545	0.00323482	FALSE
0.00111848	0.00292812	FALSE
0.0087781	0.0155437	FALSE
0.00364374	0.00366634	FALSE
0.00161484	0.00355413	FALSE
0.00749203	0.0110037	FALSE
0.00480152	0.00636929	FALSE
0.00136595	0.00277036	FALSE
0.00467522	0.00832635	FALSE
0.00521307	0.0075357	FALSE
0.0045511	0.00449146	FALSE
0.00479815	0.00453354	FALSE
0.00636995	0.0073126	FALSE
0.00512905	0.00809625	FALSE
0.00239729	0.0029645	FALSE
0.00570389	0.012644	FALSE
0.00479458	0.00710736	FALSE
0.00442167	0.0042732	FALSE
0.00735568	0.00915114	FALSE
0.0096285	0.0103829	FALSE
0.00268528	0.00394579	FALSE
0.0198711	0.0148969	FALSE
0.00557713	0.00511536	FALSE
0.00305709	0.00462163	FALSE
0.00830373	0.0100324	FALSE
0.00594894	0.00584381	FALSE
0.00322234	0.00439905	FALSE
0.0268942	0.0194092	FALSE
0.00413121	0.00566575	FALSE
0.0167286	0.0146431	FALSE
0.00652623	0.00780039	FALSE
0.0015696	0.00331725	FALSE
0.0112689	0.0149378	FALSE
0.00326096	0.00318249	FALSE
0.00185751	0.00273042	FALSE
0.00759515	0.00817102	FALSE
0.0108148	0.00999205	FALSE
0.00416907	0.00371103	FALSE
0.0070562	0.011014	FALSE
0.00755137	0.0075639	FALSE
0.00668482	0.00465225	FALSE
0.00469948	0.00453354	FALSE
0.00704922	0.0073126	FALSE
0.00696677	0.00809625	FALSE
0.0021423	0.00323647	FALSE
0.00556174	0.00632553	FALSE
0.0084868	0.011877	FALSE
0.00148258	0.00284495	FALSE
0.00494193	0.00672452	FALSE
0.00605387	0.0102817	FALSE
0.00452899	0.00453354	FALSE
0.0051054	0.0073126	FALSE
0.00485837	0.00809625	FALSE
0.00193432	0.00323647	FALSE
0.00654375	0.00632553	FALSE
0.00777842	0.011877	FALSE
0.00246893	0.00347453	FALSE
0.00395029	0.00387436	FALSE
0.0139083	0.0179677	FALSE
0.00213921	0.00317564	FALSE
0.0045664	0.00387816	FALSE
0.00946191	0.0125231	FALSE
0.00209807	0.0031661	FALSE
0.0076518	0.00773246	FALSE
0.00522462	0.00823071	FALSE
0.00551168	0.00499968	FALSE
0.00263244	0.00360405	FALSE
0.038335	0.0164374	TRUE
0.00226096	0.0029645	FALSE
0.00822166	0.012644	FALSE
0.00633067	0.00710736	FALSE
0.0037815	0.00426967	FALSE
0.00534342	0.00829827	FALSE
0.00583666	0.00989998	FALSE
0.00694017	0.00387318	FALSE
0.0225863	0.013631	FALSE
0.0071455	0.0051081	FALSE
0.00422981	0.00376091	FALSE
0.0241469	0.0204792	FALSE
0.00542072	0.00501455	FALSE
0.00587052	0.00485427	FALSE
0.0319389	0.0240649	FALSE
0.00451578	0.00403573	FALSE
0.00763578	0.00607139	FALSE
0.0157231	0.010826	FALSE
0.00381789	0.0048685	FALSE
0.00603473	0.0065198	FALSE
0.0252473	0.0156304	FALSE
0.00361263	0.00467632	FALSE
0.00242071	0.00327386	FALSE
0.0134985	0.0150564	FALSE
0.00422599	0.00423577	FALSE
0.0047939	0.00434518	FALSE
0.00790789	0.0114774	FALSE
0.00290912	0.00326808	FALSE
0.0019652	0.00376641	FALSE
0.0058956	0.00821297	FALSE
0.00794268	0.0113072	FALSE
0.00220967	0.0031686	FALSE
0.00376463	0.003385	FALSE
0.00920697	0.0137327	FALSE
0.00527737	0.00889108	FALSE
0.00237277	0.00347982	FALSE
0.00703649	0.0113007	FALSE
0.00662387	0.00699396	FALSE
0.00682831	0.00645948	FALSE
0.00727808	0.0101357	FALSE
0.0135317	0.0123871	FALSE
0.00429255	0.00457872	FALSE
0.0063775	0.00731777	FALSE
0.00408814	0.00449695	FALSE
0.0156985	0.0121418	FALSE
0.0063775	0.0081354	FALSE
0.00474186	0.00470098	FALSE
0.00588644	0.005028	FALSE
0.0265707	0.0316396	FALSE
0.00694927	0.00613171	FALSE
0.00756244	0.00654049	FALSE
0.00584556	0.0080121	FALSE
0.0109144	0.00772595	FALSE
0.00956547	0.00572293	FALSE
0.0239954	0.0162695	FALSE
0.0120507	0.0112761	FALSE
0.00604575	0.0091301	FALSE
0.00514706	0.00719113	FALSE
0.0056693	0.011611	FALSE
0.00293662	0.00378329	FALSE
0.0108492	0.0103052	FALSE
0.022378	0.0178829	FALSE
0.00509518	0.00593488	FALSE
0.00468756	0.00412105	FALSE
0.00713325	0.00679709	FALSE
0.0147149	0.0123456	FALSE
0.00387234	0.00411227	FALSE
0.00313748	0.00314849	FALSE
0.00888273	0.0128509	FALSE
0.0051748	0.00420194	FALSE
0.00447828	0.00419079	FALSE
0.0137605	0.013629	FALSE
0.00289053	0.00330798	FALSE
0.00288911	0.00364948	FALSE
0.0121668	0.0133927	FALSE
0.005412	0.00489741	FALSE
0.0019532	0.00364892	FALSE
0.013998	0.0160267	FALSE
0.00520855	0.00509495	FALSE
0.00528713	0.00501534	FALSE
0.00951684	0.00752176	FALSE
0.00988287	0.00895435	FALSE
0.00215395	0.0029645	FALSE
0.0079249	0.012644	FALSE
0.006218	0.00710736	FALSE
0.00385975	0.00416024	FALSE
0.00479421	0.00744241	FALSE
0.0036566	0.00937636	FALSE
0.00154208	0.00376641	FALSE
0.00426102	0.00821297	FALSE
0.00608717	0.0113072	FALSE
0.00206947	0.00338086	FALSE
0.0053157	0.00372802	FALSE
0.0119299	0.0142625	FALSE
0.00198743	0.00331327	FALSE
0.00385317	0.00462158	FALSE
0.0150477	0.0147404	FALSE
0.00385317	0.00340599	FALSE
0.0158183	0.0124856	FALSE
0.00571892	0.00517787	FALSE
0.00567721	0.00501534	FALSE
0.00721817	0.00752176	FALSE
0.0105839	0.00895435	FALSE
0.00202577	0.0033228	FALSE
0.00745483	0.00717416	FALSE
0.00802204	0.0128369	FALSE
0.00239002	0.00402369	FALSE
0.0036863	0.00397691	FALSE
0.0137325	0.0147754	FALSE
0.0120311	0.0150056	FALSE
0.00388884	0.00535619	FALSE
0.00469902	0.00571552	FALSE
0.00927388	0.0112235	FALSE
0.0060746	0.00767803	FALSE
0.00263232	0.00299258	FALSE
0.00959398	0.0132961	FALSE
0.00226693	0.00372808	FALSE
0.00963446	0.0138095	FALSE
0.00368332	0.00333041	FALSE
0.0079333	0.0108965	FALSE
0.00566664	0.00708457	FALSE
0.0018619	0.00327788	FALSE
0.00663806	0.00983716	FALSE
0.00659759	0.00855367	FALSE
0.00485614	0.00424983	FALSE
0.00461333	0.00699638	FALSE
0.00453239	0.0118579	FALSE
0.00355714	0.0125127	FALSE
0.00428473	0.00630353	FALSE
0.00400178	0.00426187	FALSE
0.00598004	0.00763667	FALSE
0.00905087	0.0092933	FALSE
0.00218191	0.00335367	FALSE
0.00622247	0.00771748	FALSE
0.00363651	0.00448503	FALSE
0.0106267	0.0146673	FALSE
0.0107027	0.0140613	FALSE
0.00290792	0.00424974	FALSE
0.00533118	0.0069915	FALSE
0.00315024	0.0036818	FALSE
0.012399	0.00865614	FALSE
0.00573506	0.00851906	FALSE
0.00375363	0.00424983	FALSE
0.00496448	0.00699638	FALSE
0.00488376	0.0118579	FALSE
0.00443692	0.00902834	FALSE
0.00540497	0.00695791	FALSE
0.00479994	0.00414085	FALSE
0.00496008	0.00707107	FALSE
0.00637148	0.00666695	FALSE
0.00532301	0.00775724	FALSE
0.00822448	0.00959718	FALSE
0.00741816	0.00875161	FALSE
0.00544267	0.0068256	FALSE
0.00495808	0.00515963	FALSE
0.00552241	0.00536117	FALSE
0.0242261	0.0207191	FALSE
0.00620767	0.00648984	FALSE
0.00721541	0.0067317	FALSE
0.00415189	0.00644953	FALSE
0.031119	0.0251129	FALSE
0.0131006	0.00544179	FALSE
0.00532086	0.0046356	FALSE
0.0140226	0.018947	FALSE
0.00676955	0.00401848	FALSE
0.00415038	0.00339727	FALSE
0.00568159	0.00912409	FALSE
0.0146674	0.013162	FALSE
0.00346537	0.00452322	FALSE
0.0198921	0.0192512	FALSE
0.00446968	0.00440267	FALSE
0.0056777	0.00600536	FALSE
0.0148184	0.0193005	FALSE
0.0037046	0.00534988	FALSE
0.00523476	0.00570225	FALSE
0.00849197	0.0112235	FALSE
0.00792852	0.00767803	FALSE
0.00273675	0.00299258	FALSE
0.0108193	0.0109892	FALSE
0.00744078	0.00723133	FALSE
0.00289587	0.00340287	FALSE
0.00273444	0.00376641	FALSE
0.00699694	0.00821297	FALSE
0.0111388	0.0113072	FALSE
0.00233147	0.0031686	FALSE
0.00337661	0.003385	FALSE
0.00803955	0.0137327	FALSE
0.00184821	0.00284495	FALSE
0.00494194	0.00672452	FALSE
0.00723211	0.0102817	FALSE
0.0051801	0.00453354	FALSE
0.00538088	0.0073126	FALSE
0.00501948	0.00809625	FALSE
0.00172621	0.00323647	FALSE
0.00602168	0.00632553	FALSE
0.00863107	0.011877	FALSE
0.00212698	0.00347453	FALSE
0.00437435	0.00387436	FALSE
0.0148888	0.0179677	FALSE
0.00272797	0.00317564	FALSE
0.004453	0.00387816	FALSE
0.00798331	0.0125231	FALSE
0.00196574	0.0031661	FALSE
0.00770249	0.00773246	FALSE
0.00573675	0.00823071	FALSE
0.00553395	0.00501549	FALSE
0.00445122	0.00367932	FALSE
0.0212135	0.0199942	FALSE
0.00328631	0.00363781	FALSE
0.0107005	0.0106088	FALSE
0.00492946	0.00726237	FALSE
0.00392754	0.00342148	FALSE
0.0132254	0.0121716	FALSE
0.00925777	0.00849411	FALSE
0.00685316	0.00466562	FALSE
0.00761462	0.00533502	FALSE
0.0240862	0.0214328	FALSE
0.00537031	0.00537938	FALSE
0.0145079	0.0114201	FALSE
0.00340654	0.00467772	FALSE
0.00256369	0.00314849	FALSE
0.0114164	0.0128509	FALSE
0.00420606	0.00420194	FALSE
0.00472246	0.00434518	FALSE
0.00580302	0.0114774	FALSE
0.00340177	0.00326808	FALSE
0.00216017	0.00376641	FALSE
0.00440035	0.00821297	FALSE
0.00720058	0.0113072	FALSE
0.00235972	0.00338086	FALSE
0.00675919	0.00372802	FALSE
0.0142383	0.0142625	FALSE
0.00231861	0.00402369	FALSE
0.00391765	0.00397691	FALSE
0.0159904	0.0147754	FALSE
0.0149111	0.0150056	FALSE
0.00379772	0.00535619	FALSE
0.00527683	0.00571552	FALSE
0.0107523	0.0123121	FALSE
0.0107523	0.00795964	FALSE
0.00275801	0.00329416	FALSE
0.0153398	0.0178829	FALSE
0.00555267	0.00593488	FALSE
0.00203731	0.00412105	FALSE
0.0058323	0.00679709	FALSE
0.0139815	0.0123456	FALSE
0.00279631	0.00411227	FALSE
0.00171691	0.00395283	FALSE
0.00371332	0.00885946	FALSE
0.00862448	0.011745	FALSE
0.00203503	0.00277037	FALSE
0.00526715	0.00655631	FALSE
0.00586569	0.011463	FALSE
0.00434904	0.00416024	FALSE
0.00414954	0.00744241	FALSE
0.00562582	0.00937636	TRUE
0.00203414	0.00327741	FALSE
0.0108488	0.0127442	FALSE
0.00486599	0.00423175	FALSE
0.00458533	0.00466478	FALSE
0.0134769	0.0175144	FALSE
0.00283094	0.0035774	FALSE
0.00689793	0.00564336	FALSE
0.0135965	0.0126923	FALSE
0.00362839	0.00402312	FALSE
0.00227137	0.00314849	FALSE
0.00824866	0.0128509	FALSE
0.00450289	0.00420194	FALSE
0.00832172	0.0130585	FALSE
0.00553454	0.00696169	FALSE
0.00175194	0.00322199	FALSE
0.0121684	0.0149378	FALSE
0.00357896	0.00318249	FALSE
0.00170995	0.00273042	FALSE
0.0055275	0.00817102	FALSE
0.0119299	0.00999205	FALSE
0.00322106	0.00371103	FALSE
0.0109728	0.0163404	FALSE
0.00401543	0.00377058	FALSE
0.00552618	0.00519392	FALSE
0.00480559	0.00707107	FALSE
0.00548076	0.00666695	FALSE
0.00476588	0.00775724	FALSE
0.00655204	0.00819355	FALSE
0.00270023	0.00344005	FALSE
0.0067903	0.0110772	FALSE
0.00226289	0.00304203	FALSE
0.00793997	0.00769512	FALSE
0.0134186	0.0110686	FALSE
0.00555578	0.00446611	FALSE
0.0194849	0.0178568	FALSE
0.00333347	0.00363158	FALSE
0.00841303	0.00542069	FALSE
0.0240486	0.0175101	FALSE
0.00507957	0.00416126	FALSE
0.00531662	0.0041658	FALSE
0.0164656	0.0158545	FALSE
0.00769719	0.00640505	FALSE
0.00301539	0.00516142	FALSE
0.0073401	0.00715266	FALSE
0.020592	0.0178313	FALSE
0.00309303	0.00318051	FALSE
0.00305337	0.00351903	FALSE
0.0149893	0.0147281	FALSE
0.00364486	0.00889108	FALSE
0.00221861	0.00347982	FALSE
0.00618042	0.0113007	FALSE
0.00851114	0.0109765	FALSE
0.00669015	0.00666903	FALSE
0.00182099	0.00287335	FALSE
0.00712335	0.0109892	FALSE
0.0038387	0.00723133	FALSE
0.00185999	0.00340287	FALSE
0.00633137	0.00902834	FALSE
0.00387796	0.00695791	FALSE
0.00447153	0.00414085	FALSE
0.00478696	0.00707107	FALSE
0.00490565	0.00666695	FALSE
0.00605293	0.00775724	FALSE
0.00672442	0.00842532	FALSE
0.00609153	0.00757514	FALSE
0.00537953	0.00677432	FALSE
0.00498299	0.00460869	FALSE
0.00442933	0.00461604	FALSE
0.0130112	0.0162407	FALSE
0.0057344	0.0063443	FALSE
0.00395476	0.00483422	FALSE
0.0118247	0.013375	FALSE
0.00245117	0.00326371	FALSE
0.00644422	0.0067698	FALSE
0.0100419	0.0122962	FALSE
0.00169913	0.00284495	FALSE
0.00438614	0.00672452	FALSE
0.00517643	0.0102817	FALSE
0.00474027	0.00453354	FALSE
0.00493778	0.0073126	FALSE
0.00481928	0.00809625	FALSE
0.00229023	0.00323647	FALSE
0.00619941	0.00632553	FALSE
0.00916091	0.011877	FALSE
0.00445953	0.0117493	FALSE
0.00244682	0.00316766	FALSE
0.00643277	0.0113175	FALSE
0.00678715	0.00786018	FALSE
0.0126667	0.00990299	FALSE
0.00339358	0.00309876	FALSE
0.00607687	0.00789282	FALSE
0.0102596	0.0124258	FALSE
0.0036698	0.00384945	FALSE
0.0208284	0.0186882	FALSE
0.00639053	0.00567486	FALSE
0.00729783	0.0059138	FALSE
0.00358974	0.0044921	FALSE
0.0160158	0.0156537	FALSE
0.00587771	0.00554046	FALSE
0.00425683	0.00469774	FALSE
0.0173426	0.014136	FALSE
0.00319262	0.00356188	FALSE
0.017855	0.015586	FALSE
0.00457215	0.00519224	FALSE
0.00374443	0.00389279	FALSE
0.00748031	0.0121622	FALSE
0.00287402	0.00316938	FALSE
0.0069685	0.00888574	FALSE
0.00314614	0.00765879	FALSE
0.00334277	0.00691327	FALSE
0.00534843	0.00674077	FALSE
0.00464001	0.00426967	FALSE
0.0053478	0.00829827	FALSE
0.00692069	0.00989998	FALSE
0.00393159	0.00364948	FALSE
0.023393	0.0133927	FALSE
0.00597602	0.00489741	FALSE
0.00389227	0.00364892	FALSE
0.0283861	0.0160267	FALSE
0.0066837	0.00509495	FALSE
0.0136744	0.00999582	FALSE
0.00565838	0.00723414	FALSE
0.00286848	0.00315915	FALSE
0.00553788	0.0115965	FALSE
0.00196379	0.00301992	FALSE
0.00435961	0.0082908	FALSE
0.00459382	0.00819355	FALSE
0.00243433	0.00344005	FALSE
0.00651773	0.0110772	FALSE
0.00388632	0.00889108	FALSE
0.00208055	0.00347982	FALSE
0.00600612	0.0113007	FALSE
0.00580871	0.0109765	FALSE
0.00655442	0.00666903	FALSE
0.00184466	0.00287335	FALSE
0.0104759	0.0109892	FALSE
0.00663083	0.00723133	FALSE
0.00223643	0.00340287	FALSE
0.0045508	0.00348523	FALSE
0.0133386	0.0140175	FALSE
0.00533543	0.00428637	FALSE
0.00643289	0.00487554	FALSE
0.0183573	0.0200373	FALSE
0.00341257	0.00395724	FALSE
0.00643289	0.00609772	FALSE
0.00886483	0.0101937	FALSE
0.00302032	0.00478965	FALSE
0.00662901	0.00649411	FALSE
0.0170236	0.0154293	FALSE
0.00341257	0.00467404	FALSE
0.0120014	0.0154657	FALSE
0.00717731	0.00809477	FALSE
0.00513786	0.00445152	FALSE
0.00607153	0.00766827	FALSE
0.00752086	0.00956731	FALSE
0.00199773	0.00335337	FALSE
0.0058365	0.00777644	FALSE
0.00305535	0.00450721	FALSE
0.00681578	0.0105529	FALSE
0.00650139	0.00949329	FALSE
0.00595308	0.00695869	FALSE
0.00575726	0.00683679	FALSE
0.00469796	0.00416024	FALSE
0.00348432	0.00744241	FALSE
0.00348432	0.00937636	FALSE
0.00383367	0.00902834	FALSE
[truncated: 23,060 more rows]

## Sheet: PacBio E. coli
Observed	Predicted	is.true
0.0027306	0.00361324	FALSE
0.0045288	0.00450932	FALSE
0.0171162	0.015349	FALSE
0.00532801	0.0044226	FALSE
0.0041958	0.00575228	FALSE
0.021645	0.0289059	FALSE
0.00352769	0.00372737	FALSE
0.00266241	0.00372737	FALSE
0.0167732	0.0163738	FALSE
0.00452609	0.00532481	FALSE
0.00306177	0.00372737	FALSE
0.00772098	0.00858626	FALSE
0.0163072	0.0171725	FALSE
0.00419329	0.00386049	FALSE
0.00705538	0.00805378	FALSE
0.00910723	0.0103747	FALSE
0.00405504	0.00334974	FALSE
0.0108356	0.0128429	FALSE
0.0106235	0.0136152	FALSE
0.00212469	0.0036865	FALSE
0.00783481	0.0101761	FALSE
0.00305344	0.00322104	FALSE
0.00942582	0.0132739	FALSE
0.00736807	0.00715971	FALSE
0.00471135	0.0046066	FALSE
0.00418049	0.00461723	FALSE
0.013205	0.01624	FALSE
0.0108162	0.00634647	FALSE
0.00829463	0.00483338	FALSE
0.015992	0.0133768	FALSE
0.00968619	0.00995152	FALSE
0.00689975	0.00780484	FALSE
0.00835932	0.00705136	FALSE
0.00735928	0.00698861	FALSE
0.00318239	0.00340152	FALSE
0.0101439	0.0139085	FALSE
0.00834769	0.0130102	FALSE
0.00225255	0.00352866	FALSE
0.00602889	0.00662925	FALSE
0.00933775	0.0116118	FALSE
0.00403974	0.00378309	FALSE
0.0154967	0.010305	FALSE
0.03191	0.0178827	FALSE
0.00761337	0.00593458	FALSE
0.0108573	0.00412124	FALSE
0.00906984	0.00679687	FALSE
0.0190003	0.0123454	FALSE
0.0060245	0.00411138	FALSE
0.00727898	0.00958332	FALSE
0.00522763	0.00822891	FALSE
0.00304394	0.00426816	FALSE
0.00740007	0.00693243	FALSE
0.00508755	0.0106278	FALSE
0.00191609	0.00300075	FALSE
0.0225907	0.0231191	FALSE
0.0029064	0.00369906	FALSE
0.00429355	0.00554858	FALSE
0.00594334	0.00614145	FALSE
0.0151225	0.0165753	FALSE
0.00250941	0.00343393	FALSE
0.0064056	0.00699993	FALSE
0.00766031	0.00541504	FALSE
0.00323582	0.00402826	FALSE
0.00851879	0.0081886	FALSE
0.00468864	0.00482071	FALSE
0.00349997	0.00435845	FALSE
0.00746219	0.00865086	FALSE
0.00369808	0.00455656	FALSE
0.00336789	0.00435845	FALSE
0.0102358	0.010698	FALSE
0.00402826	0.00449052	FALSE
0.00369808	0.00449052	FALSE
0.0163772	0.0205375	FALSE
0.00534901	0.00495278	FALSE
0.00442449	0.00482071	FALSE
0.0188156	0.0184195	FALSE
0.00587575	0.00785634	FALSE
0.0040272	0.00376312	FALSE
0.00276534	0.0037665	FALSE
0.00664999	0.0082127	FALSE
0.00987622	0.0113072	FALSE
0.0057267	0.00866636	FALSE
0.00184308	0.00342215	FALSE
0.00585835	0.0110515	FALSE
0.00717388	0.00678141	FALSE
0.00283006	0.00371545	FALSE
0.0111228	0.0163136	FALSE
0.00980134	0.0107002	FALSE
0.00276279	0.00423168	FALSE
0.00631496	0.0069129	FALSE
0.00282858	0.00375272	FALSE
0.00749901	0.00855224	FALSE
0.00914353	0.00831523	FALSE
0.00539119	0.00425091	FALSE
0.00473373	0.006996	FALSE
0.00749507	0.0118574	FALSE
0.00203639	0.0037665	FALSE
0.00426985	0.0082127	FALSE
0.00755436	0.0113072	FALSE
0.00551579	0.011728	FALSE
0.00249524	0.00336359	FALSE
0.00853635	0.0107392	FALSE
0.00774787	0.00746105	FALSE
0.00328299	0.00391339	FALSE
0.0110309	0.0124717	FALSE
0.00840446	0.00788165	FALSE
0.0107682	0.0108441	FALSE
0.00328299	0.00495575	FALSE
0.0131234	0.0192439	FALSE
0.00360892	0.00440477	FALSE
0.00531496	0.00601006	FALSE
0.0143701	0.0193027	FALSE
0.00301837	0.00534445	FALSE
0.00511811	0.00569683	FALSE
0.00695036	0.00701593	FALSE
0.00668809	0.00767163	FALSE
0.0138352	0.0162612	FALSE
0.0157981	0.0169125	FALSE
0.00380203	0.00419535	FALSE
0.00681744	0.00707965	FALSE
0.00386758	0.00635857	FALSE
0.00347427	0.0042609	FALSE
0.00845624	0.00898066	FALSE
0.00412979	0.00530973	FALSE
0.00471976	0.00432645	FALSE
0.00950508	0.00976729	FALSE
0.00321206	0.00445755	FALSE
0.00386758	0.00399869	FALSE
0.0273353	0.0258931	FALSE
0.00242464	0.00406291	FALSE
0.00478375	0.00478375	FALSE
0.0194626	0.0300786	FALSE
0.00360419	0.00583224	FALSE
0.00373526	0.00629096	FALSE
0.0168414	0.0180865	FALSE
0.0125065	0.0147141	FALSE
0.00235726	0.00350593	FALSE
0.0100838	0.0109709	FALSE
0.00608241	0.00672956	FALSE
0.00209287	0.00356364	FALSE
0.0131458	0.0148353	FALSE
0.00837148	0.0082807	FALSE
0.00222368	0.00386592	FALSE
0.00255069	0.00524206	FALSE
0.0151079	0.0152091	FALSE
0.00412034	0.00451024	FALSE
0.00405494	0.00440683	FALSE
0.0109811	0.0161622	FALSE
0.00509837	0.00745125	FALSE
0.00228773	0.00342407	FALSE
0.00287206	0.0037665	FALSE
0.00711488	0.0082127	FALSE
0.0098564	0.0113072	FALSE
0.00189246	0.00302919	FALSE
0.00770034	0.00728178	FALSE
0.00828765	0.011262	FALSE
0.00463265	0.004819	FALSE
0.00319718	0.00477387	FALSE
0.0112228	0.0143542	FALSE
0.0114838	0.0154323	FALSE
0.00358867	0.00451311	FALSE
0.00326243	0.00452063	FALSE
0.0119382	0.0146163	FALSE
0.00332703	0.0035987	FALSE
0.00215278	0.0029773	FALSE
0.0102938	0.0184236	FALSE
0.00325754	0.0038244	FALSE
0.00247573	0.00360766	FALSE
0.0120505	0.0149366	FALSE
0.0022147	0.00318375	FALSE
0.0022147	0.00273047	FALSE
0.00670922	0.00816983	FALSE
0.00951016	0.00999014	FALSE
0.00371287	0.00371258	FALSE
0.0102898	0.0137595	FALSE
0.00377727	0.00423834	FALSE
0.0209052	0.0172814	FALSE
0.00338432	0.00317583	FALSE
0.0034494	0.00387826	FALSE
0.00833062	0.0125234	FALSE
0.00195249	0.0031659	FALSE
0.00754963	0.00773294	FALSE
0.00696388	0.0082306	FALSE
0.00598724	0.00500052	FALSE
0.00325394	0.00360561	FALSE
0.0201744	0.0164378	TRUE
0.00260247	0.00332269	FALSE
0.00670137	0.00717362	FALSE
0.00988939	0.0128369	FALSE
0.00273224	0.00402488	FALSE
0.00351288	0.0039753	FALSE
0.00858704	0.0147751	FALSE
0.012165	0.0150045	FALSE
0.00364299	0.00535549	FALSE
0.00481395	0.00571501	FALSE
0.00825855	0.00754747	FALSE
0.00409676	0.00765508	FALSE
0.0065028	0.00860324	FALSE
0.00604603	0.00819338	FALSE
0.00253543	0.00344037	FALSE
0.00864647	0.0110769	FALSE
0.00266511	0.00355331	FALSE
0.00292512	0.00397421	FALSE
0.0155356	0.0150923	FALSE
0.00662897	0.00866636	FALSE
0.00292455	0.00342215	FALSE
0.00721388	0.0110515	FALSE
0.00831439	0.0116118	FALSE
0.00240338	0.00378309	FALSE
0.00922377	0.010305	FALSE
0.0178548	0.0179824	FALSE
0.0041553	0.0049396	FALSE
0.00454486	0.00484709	FALSE
0.00934944	0.00817716	FALSE
0.00895988	0.0051246	FALSE
0.0192183	0.0202764	FALSE
0.00506231	0.00459957	FALSE
0.0115524	0.010226	FALSE
0.00908619	0.00719886	FALSE
0.0142783	0.0125365	FALSE
0.00233645	0.00397916	FALSE
0.00824247	0.0083755	FALSE
0.00739204	0.00687657	FALSE
0.00220464	0.00330205	FALSE
0.00765141	0.0158115	FALSE
0.00531467	0.00765872	FALSE
0.00337028	0.00691322	FALSE
0.00674055	0.00674102	FALSE
0.00835763	0.0048545	FALSE
0.00388727	0.00382069	FALSE
0.0131519	0.0131398	FALSE
0.00239668	0.00322104	FALSE
0.00712528	0.0132739	FALSE
0.00790258	0.00715971	FALSE
0.00479088	0.00498511	FALSE
0.00381976	0.00472614	FALSE
0.013272	0.017804	FALSE
0.00498511	0.00595623	FALSE
0.00414347	0.00479088	FALSE
0.0161207	0.0241486	FALSE
0.0040782	0.00356033	FALSE
0.0146297	0.0144355	FALSE
0.00647333	0.0071854	FALSE
0.003884	0.00394873	FALSE
0.0046608	0.00537286	FALSE
0.00867426	0.00867426	FALSE
0.00265407	0.00343086	FALSE
0.0129467	0.0117167	FALSE
0.00750906	0.0085448	FALSE
0.00718028	0.00513674	FALSE
0.00323436	0.00349152	FALSE
0.0130021	0.0172931	FALSE
0.00678733	0.00928958	FALSE
0.00491273	0.00669321	FALSE
0.00698125	0.00678627	FALSE
0.00639824	0.00698861	FALSE
0.00245589	0.00340152	FALSE
0.00542881	0.0139085	FALSE
0.00458479	0.00842506	FALSE
0.00426191	0.00757508	FALSE
0.00652202	0.00677385	FALSE
0.00522986	0.004819	FALSE
0.0040031	0.00477387	FALSE
0.0118802	0.0143542	FALSE
0.00884556	0.0154323	FALSE
0.00277634	0.00451311	FALSE
0.00219525	0.00452063	FALSE
0.0103239	0.0116479	FALSE
0.00690412	0.00715476	FALSE
0.00193573	0.00291849	FALSE
0.00502837	0.00832655	FALSE
0.00702682	0.00753518	FALSE
0.00444817	0.00449124	FALSE
0.0052818	0.00452273	FALSE
0.0052818	0.00731898	FALSE
0.00747182	0.010952	FALSE
0.00296182	0.00367984	FALSE
0.0096581	0.00987549	FALSE
0.00746893	0.00758497	FALSE
0.00263988	0.00352964	FALSE
0.00238233	0.00366482	FALSE
0.019123	0.0155605	FALSE
0.00682242	0.00902399	FALSE
0.00128725	0.00349689	FALSE
0.00482719	0.0130564	FALSE
0.0057231	0.0109766	FALSE
0.00475854	0.00666909	FALSE
0.00192914	0.00287309	FALSE
0.0117662	0.0136152	FALSE
0.00321481	0.0036865	FALSE
0.00726548	0.0101761	FALSE
0.00308543	0.00296466	FALSE
0.00700649	0.0126445	FALSE
0.00764929	0.0071076	FALSE
0.00372799	0.00416009	FALSE
0.00520632	0.00744239	FALSE
0.00334233	0.00937639	FALSE
0.00218495	0.00361195	FALSE
0.00398432	0.00778891	FALSE
0.00951096	0.0161092	FALSE
0.00263412	0.00331038	FALSE
0.00308384	0.00383028	FALSE
0.0132991	0.0145678	FALSE
0.00282686	0.00376662	FALSE
0.00327658	0.00402126	FALSE
0.00835207	0.00870036	FALSE
0.00282686	0.00341648	FALSE
0.0170254	0.0129232	FALSE
0.00918728	0.00823351	FALSE
0.0119461	0.0104114	FALSE
0.00231214	0.00333843	FALSE
0.00693642	0.0123352	FALSE
0.00833921	0.0110036	FALSE
0.00307909	0.00636975	FALSE
0.00160369	0.00277029	FALSE
0.0128937	0.0189883	FALSE
0.00263006	0.00349301	FALSE
0.00481108	0.00494625	FALSE
0.00750433	0.00718363	FALSE
0.0128921	0.0130203	FALSE
0.00295042	0.00327112	FALSE
0.00930024	0.00846642	FALSE
0.00365596	0.00487461	FALSE
0.00378423	0.00481047	FALSE
0.00699121	0.00795331	FALSE
0.0033994	0.00468219	FALSE
0.0259765	0.0262331	FALSE
0.0207118	0.0257775	FALSE
0.00294966	0.004168	FALSE
0.0060917	0.00705354	FALSE
0.00557871	0.0077589	FALSE
0.00519397	0.00403976	FALSE
0.00923373	0.00891311	FALSE
0.016159	0.0194934	FALSE
0.00346265	0.00397563	FALSE
0.00788714	0.00852837	FALSE
0.00672818	0.00679444	FALSE
0.00275535	0.00317074	FALSE
0.0114699	0.0172409	FALSE
0.005376	0.00765872	FALSE
0.003584	0.00691322	FALSE
0.00736	0.00674102	FALSE
0.00479816	0.00416009	FALSE
0.0041584	0.00744239	FALSE
0.00530996	0.00937639	FALSE
0.00294249	0.00902862	FALSE
0.00255869	0.0069577	FALSE
0.00268662	0.00414113	FALSE
0.00741451	0.00693243	FALSE
0.00690316	0.0106278	FALSE
0.0014062	0.00300075	FALSE
0.00293911	0.00832655	FALSE
0.00421698	0.00753518	FALSE
0.00396141	0.00449124	FALSE
0.00549486	0.0130571	FALSE
0.00600601	0.00696168	FALSE
0.00115009	0.00322275	FALSE
0.015076	0.0149366	FALSE
0.00255526	0.00318375	FALSE
0.00198032	0.00273047	FALSE
0.00843235	0.00816983	FALSE
0.00881564	0.00999014	FALSE
0.00313019	0.00371258	FALSE
0.016606	0.0163399	FALSE
0.00364054	0.00377175	FALSE
0.00574823	0.00519419	FALSE
0.00912397	0.00707118	FALSE
0.00408346	0.00666685	FALSE
0.00759268	0.00775707	FALSE
0.0101384	0.00842506	FALSE
0.00669515	0.00757508	FALSE
0.00911815	0.00677385	FALSE
0.00503538	0.0046066	FALSE
0.00427051	0.00461723	FALSE
0.0254318	0.01624	FALSE
0.00637389	0.00634647	FALSE
0.00223086	0.00483338	FALSE
0.00987953	0.0133768	FALSE
0.00261196	0.00326391	FALSE
0.00656176	0.00676931	FALSE
0.00949226	0.0122958	FALSE
0.00611115	0.0117491	FALSE
0.002419	0.00316753	FALSE
0.00592017	0.0113166	FALSE
0.00973592	0.00789055	FALSE
0.00973592	0.0104995	FALSE
0.00324531	0.00318167	FALSE
0.00731785	0.00782692	FALSE
0.0156538	0.0138721	FALSE
0.00318167	0.00381801	FALSE
0.0265335	0.0241792	FALSE
0.00528124	0.00566302	FALSE
0.00579028	0.00572665	FALSE
0.00668109	0.00636294	FALSE
0.00801731	0.00776279	FALSE
0.00763553	0.00636294	FALSE
0.00369051	0.00464495	FALSE
0.0239883	0.0170527	FALSE
0.00553576	0.00579028	FALSE
0.0108758	0.00996865	FALSE
0.0059785	0.00754003	FALSE
0.00178083	0.0031911	FALSE
0.0100432	0.0110036	FALSE
0.00572082	0.00636975	FALSE
0.00222476	0.00277029	FALSE
0.00826184	0.011001	FALSE
0.00273276	0.00416117	FALSE
0.0128376	0.0133828	FALSE
0.00527386	0.00866636	FALSE
0.00279578	0.00342215	FALSE
0.00749778	0.0110515	FALSE
0.0068615	0.00698861	FALSE
0.00317662	0.00340152	FALSE
0.00730623	0.0139085	FALSE
0.0099098	0.00919075	FALSE
0.00228688	0.00378224	FALSE
0.011625	0.012104	FALSE
0.00362066	0.00364556	FALSE
0.00508162	0.00476271	FALSE
0.018929	0.0151123	FALSE
0.00362066	0.00493941	FALSE
0.00482754	0.00626173	FALSE
0.0163247	0.0173217	FALSE
0.00209524	0.00286386	FALSE
0.00761905	0.00707982	FALSE
0.00844444	0.011993	FALSE
0.00444275	0.0048545	FALSE
0.00387154	0.00382069	FALSE
0.0104087	0.0131398	FALSE
0.00228397	0.00332269	FALSE
0.00824768	0.00717362	FALSE
0.0100876	0.0128369	FALSE
0.00228267	0.00406879	FALSE
0.00215586	0.00394355	FALSE
0.0109061	0.0148224	FALSE
0.0167396	0.0200517	FALSE
0.00291675	0.0045753	FALSE
0.00450193	0.00569129	FALSE
0.00665441	0.00816435	FALSE
0.00994993	0.012421	FALSE
0.00247164	0.00306053	FALSE
0.00766842	0.00803243	FALSE
0.00785855	0.0106415	FALSE
0.00234489	0.00378169	FALSE
0.00772837	0.0110147	FALSE
0.00608134	0.00756426	FALSE
0.00506778	0.00465204	FALSE
0.00601456	0.00453363	FALSE
0.00582463	0.00731235	FALSE
0.00633112	0.00809641	FALSE
0.00215203	0.00323659	FALSE
0.00436737	0.0063258	FALSE
0.00829166	0.0118771	FALSE
0.00113902	0.00284502	FALSE
0.00525217	0.00672444	FALSE
0.00493577	0.0102815	FALSE
0.00398583	0.00430737	FALSE
0.00531444	0.00732254	FALSE
0.00607364	0.0125488	FALSE
0.00328947	0.00379555	FALSE
0.0138537	0.0123355	FALSE
0.00689524	0.00721154	FALSE
0.00373229	0.00398532	FALSE
0.00442814	0.00544028	FALSE
0.00765435	0.00879302	FALSE
0.00246711	0.00360577	FALSE
0.0132212	0.0150557	FALSE
0.00771761	0.0083502	FALSE
0.00430108	0.00470729	FALSE
0.00436433	0.00519329	FALSE
0.0197343	0.0244112	FALSE
0.0054396	0.00555432	FALSE
0.00872865	0.0113308	FALSE
0.00278305	0.00476283	FALSE
0.00214714	0.00388385	FALSE
0.00814651	0.00892623	FALSE
0.00985159	0.0151341	FALSE
0.00227258	0.0034739	FALSE
0.00321949	0.00402798	FALSE
0.0117417	0.012479	FALSE
0.00183069	0.00332453	FALSE
0.00795404	0.00958333	FALSE
0.00732277	0.00805115	FALSE
0.00391241	0.00466709	FALSE
0.00366	0.00533771	FALSE
0.0160914	0.0214327	FALSE
0.00580552	0.0053767	FALSE
0.012179	0.0114201	FALSE
0.00258724	0.00467878	FALSE
0.00334111	0.00395304	FALSE
0.00561054	0.00885937	FALSE
0.00964509	0.011745	FALSE
0.00497638	0.00866636	FALSE
0.00220472	0.00342215	FALSE
0.00579528	0.0110515	FALSE
0.0073659	0.00678141	FALSE
0.00321078	0.00371545	FALSE
0.0092546	0.0163136	FALSE
0.013471	0.0124009	FALSE
0.00302153	0.00459524	FALSE
0.00642075	0.00736498	FALSE
0.00289563	0.00453229	FALSE
0.0154853	0.0121491	FALSE
0.00812036	0.00812036	FALSE
0.00509722	0.00476043	FALSE
0.00484551	0.00567239	FALSE
0.0303316	0.0316085	FALSE
0.00622994	0.00583654	FALSE
0.0059153	0.00817116	FALSE
0.00390158	0.00649315	FALSE
0.00572651	0.00643843	FALSE
0.0173054	0.0163058	FALSE
0.00534894	0.00494282	FALSE
0.00892913	0.0109204	FALSE
0.00622524	0.00903691	FALSE
0.00685405	0.00434641	FALSE
0.00797739	0.00699694	FALSE
0.00433417	0.0064618	FALSE
0.00565327	0.0101364	FALSE
0.0084155	0.0107002	FALSE
0.00194687	0.00423168	FALSE
0.00665704	0.0069129	FALSE
0.00244929	0.00375272	FALSE
0.0118068	0.00855224	FALSE
0.0084155	0.00831523	FALSE
0.00709398	0.0100719	FALSE
0.00219725	0.00342374	FALSE
0.00508506	0.0114424	FALSE
0.00865584	0.0110036	FALSE
0.002948	0.00636975	FALSE
0.00206987	0.00277029	FALSE
0.00884179	0.0142178	FALSE
0.00319809	0.00367716	FALSE
0.00413871	0.00491906	FALSE
0.00815047	0.00693243	FALSE
0.00520376	0.0106278	FALSE
0.00244514	0.00300075	FALSE
0.00651752	0.00832655	FALSE
0.00576549	0.00753518	FALSE
0.00451213	0.00449124	FALSE
0.0061392	0.00453363	FALSE
0.00601391	0.00731235	FALSE
0.00889557	0.00809641	FALSE
0.00475982	0.00928958	FALSE
0.0040709	0.00669321	FALSE
0.00676395	0.00678627	FALSE
0.00901804	0.0103936	FALSE
0.00237976	0.00368104	FALSE
0.0051979	0.0093352	FALSE
0.00857751	0.0155434	FALSE
0.00250438	0.00366588	FALSE
0.00275482	0.00355467	FALSE
0.0108308	0.0110036	FALSE
0.0055093	0.00636975	FALSE
0.0022538	0.00277029	FALSE
0.00594679	0.00832655	FALSE
0.00638498	0.00753518	FALSE
0.00475743	0.00449124	FALSE
0.00607161	0.00419035	FALSE
0.00913871	0.0136278	FALSE
0.00181522	0.00330667	FALSE
0.00469219	0.00412585	FALSE
0.014014	0.0129388	FALSE
0.00794545	0.0061547	FALSE
0.00337838	0.0049129	FALSE
0.00419169	0.00700671	FALSE
0.0185811	0.0172638	FALSE
0.00957087	0.0130986	FALSE
0.00243963	0.00355136	FALSE
0.00900788	0.0114359	FALSE
0.0066921	0.00731797	FALSE
0.00293952	0.00379971	FALSE
0.011633	0.01503	FALSE
0.0075677	0.00793718	FALSE
0.00343986	0.00413747	FALSE
0.0127588	0.0182949	FALSE
0.016004	0.0155039	FALSE
0.00306327	0.00431358	FALSE
0.00787697	0.00737684	FALSE
0.00325081	0.004001	FALSE
0.0127532	0.0108152	FALSE
0.00781445	0.00856464	FALSE
0.00406072	0.00466709	FALSE
0.00312363	0.00533771	FALSE
0.0237396	0.0214327	FALSE
0.00599738	0.0053767	FALSE
0.014806	0.0114201	FALSE
0.003436	0.00467878	FALSE
0.0084296	0.00958332	FALSE
0.00611926	0.00822891	FALSE
0.00324696	0.00426816	FALSE
0.00761548	0.00693243	FALSE
0.00499376	0.0106278	FALSE
0.00174782	0.00300075	FALSE
0.00630265	0.00832655	FALSE
0.0074883	0.00753518	FALSE
0.00667707	0.00449124	FALSE
0.0047417	0.00453363	FALSE
0.00486648	0.00731235	FALSE
0.00692538	0.00809641	FALSE
0.00168434	0.00323659	FALSE
0.00299439	0.0063258	FALSE
0.0109794	0.0118771	FALSE
0.00193351	0.00284502	FALSE
0.00486497	0.00672444	FALSE
0.00467785	0.0102815	FALSE
0.00629794	0.0130571	FALSE
0.00492611	0.00696168	FALSE
0.00199539	0.00322275	FALSE
0.0148984	0.0152168	FALSE
0.00255579	0.00291963	FALSE
0.00211944	0.00348402	FALSE
0.00698167	0.00841157	FALSE
0.00311682	0.0038856	FALSE
0.0120933	0.0115049	FALSE
0.0113431	0.0141316	FALSE
0.00243066	0.00369508	FALSE
0.00641945	0.00685424	FALSE
0.00660189	0.0103936	FALSE
0.00305182	0.00368104	FALSE
0.00548082	0.0093352	FALSE
0.00927771	0.0109897	FALSE
0.00535492	0.00723154	FALSE
0.00267746	0.00340312	FALSE
0.00292452	0.0037665	FALSE
0.00603572	0.0082127	FALSE
0.00958248	0.0113072	FALSE
0.001493	0.00277091	FALSE
0.0044168	0.00655662	FALSE
0.00653188	0.0114634	FALSE
0.00653066	0.0102135	FALSE
0.00174151	0.00360976	FALSE
0.00510014	0.00926276	FALSE
0.010069	0.0110036	FALSE
0.00410218	0.00636975	FALSE
0.00198894	0.00277029	FALSE
0.00646204	0.00832655	FALSE
0.00677271	0.00753518	FALSE
0.00584069	0.00449124	FALSE
0.00534361	0.00453363	FALSE
0.0051572	0.00731235	FALSE
0.00714552	0.00809641	FALSE
0.00534361	0.00928958	FALSE
0.00260967	0.00669321	FALSE
0.00590282	0.00678627	FALSE
0.0077659	0.0116118	FALSE
0.00267147	0.00378309	FALSE
0.00838718	0.010305	FALSE
0.0178283	0.0178827	FALSE
0.00378929	0.00593458	FALSE
0.00329233	0.00412124	FALSE
0.00776494	0.00679687	FALSE
0.0126103	0.0123454	FALSE
0.00465896	0.00411138	FALSE
0.0031052	0.00332219	FALSE
0.0112408	0.0141406	FALSE
0.00583778	0.00435505	FALSE
0.00446955	0.00437605	FALSE
0.0162021	0.0128207	FALSE
0.00242101	0.00394206	FALSE
0.00664225	0.00596734	FALSE
0.00589732	0.00522595	FALSE
0.0166987	0.0172872	FALSE
0.00229614	0.0039717	FALSE
0.0123495	0.0115428	FALSE
0.00726077	0.00812958	FALSE
0.00186174	0.00384759	FALSE
0.00223408	0.00415788	FALSE
0.0208514	0.0180588	FALSE
0.00254264	0.00354795	FALSE
0.00347287	0.00468258	FALSE
0.0125891	0.0210716	FALSE
0.0024186	0.00367402	FALSE
0.00948837	0.0125529	FALSE
0.0052093	0.00534894	FALSE
0.00588965	0.00448243	FALSE
0.00880347	0.0124542	FALSE
0.00204588	0.00328789	FALSE
0.00991449	0.0125125	FALSE
0.00433759	0.00630402	FALSE
0.00526707	0.00426186	FALSE
0.00799257	0.00764637	FALSE
0.00755886	0.00902087	FALSE
0.00179678	0.00313594	FALSE
0.0135688	0.0144091	FALSE
0.00346964	0.00474722	FALSE
0.00266419	0.00380009	FALSE
0.028559	0.0245843	FALSE
0.00483211	0.00671298	FALSE
0.00303556	0.00433734	FALSE
0.00600917	0.0072349	FALSE
0.0180895	0.0176733	FALSE
0.00346921	0.00439133	FALSE
0.00421053	0.00416747	FALSE
0.0179567	0.0158547	FALSE
0.00712074	0.00640619	FALSE
0.00365325	0.00516054	FALSE
0.00526316	0.00715243	FALSE
0.0148607	0.0178294	FALSE
0.001795	0.0031804	FALSE
0.00191879	0.00351869	FALSE
0.012565	0.0147277	FALSE
0.00222758	0.00340325	FALSE
0.00241322	0.00377452	FALSE
0.0160262	0.0199864	FALSE
0.00259853	0.00363118	FALSE
0.00321722	0.00382671	FALSE
0.0137351	0.0121226	FALSE
0.0026604	0.00393844	FALSE
0.00321722	0.00382671	FALSE
0.00872363	0.00983213	FALSE
0.00278414	0.00374291	FALSE
0.00241292	0.00357532	FALSE
0.0206645	0.0179883	FALSE
0.00841168	0.00946645	FALSE
0.00228847	0.00346288	FALSE
0.00890648	0.0139456	FALSE
0.00703313	0.0109766	FALSE
0.005244	0.00666909	FALSE
0.00191252	0.00287309	FALSE
0.00795658	0.0109897	FALSE
0.00481095	0.00723154	FALSE
0.00160365	0.00340312	FALSE
0.00228085	0.0037665	FALSE
0.00437677	0.0082127	FALSE
0.00548638	0.0113072	FALSE
0.00271186	0.00302919	FALSE
0.00622496	0.00728178	FALSE
0.00832049	0.011262	FALSE
0.00419106	0.004819	FALSE
0.00345146	0.00477387	FALSE
0.0181818	0.0143542	TRUE
0.0118336	0.0154323	FALSE
0.0040678	0.00451311	FALSE
0.00302003	0.00452063	FALSE
0.010536	0.0123635	FALSE
0.0101664	0.00810077	FALSE
0.00283426	0.003173	FALSE
0.0112719	0.0132227	FALSE
0.00375731	0.0044548	FALSE
0.00597475	0.00591611	FALSE
0.0137358	0.0236822	FALSE
0.00314136	0.0046585	FALSE
0.00461965	0.00536701	FALSE
0.0088065	0.00792934	FALSE
0.0109004	0.0115621	FALSE
0.00227861	0.0037065	FALSE
0.00702057	0.00844567	FALSE
0.00412612	0.0046654	FALSE
0.00812908	0.0119678	FALSE
0.00751093	0.0104045	FALSE
0.00215477	0.00344764	FALSE
0.00849597	0.0115742	FALSE
0.00209166	0.00355331	FALSE
0.00276838	0.00397421	FALSE
0.0106429	0.0150923	FALSE
0.00141478	0.00277091	FALSE
0.00584364	0.00655662	FALSE
0.00658178	0.0114634	FALSE
0.00818059	0.0144911	FALSE
0.00246033	0.00368076	FALSE
0.00941075	0.00937397	FALSE
0.0176496	0.017673	FALSE
0.00166041	0.00281541	FALSE
0.00233688	0.00314991	FALSE
0.009778	0.00984	FALSE
0.00338233	0.00381892	FALSE
0.0038743	0.00487818	FALSE
0.00762561	0.00852985	FALSE
0.00362831	0.00420918	FALSE
0.0157432	0.0139655	FALSE
0.00768427	0.0122856	FALSE
0.007131	0.00780299	FALSE
0.00627036	0.00706512	FALSE
0.00534398	0.00464776	FALSE
0.00374693	0.00567363	FALSE
0.014312	0.0143466	FALSE
0.00448403	0.00523509	FALSE
0.00853808	0.0113708	FALSE
0.00257985	0.00456553	FALSE
0.00288662	0.00395304	FALSE
0.00565041	0.00885937	FALSE
0.0106252	0.011745	FALSE
0.00165797	0.00337961	FALSE
0.00356156	0.00372882	FALSE
0.0109303	0.0142623	FALSE
0.00257874	0.00331264	FALSE
0.00399091	0.00462143	FALSE
0.0170074	0.0147403	FALSE
0.00306993	0.00340575	FALSE
0.016946	0.012486	FALSE
0.00540308	0.00517879	FALSE
0.00638507	0.00448243	FALSE
0.0123404	0.0124542	FALSE
0.0047888	0.00328789	FALSE
0.00294515	0.0037665	FALSE
0.00662658	0.0082127	FALSE
0.00822187	0.0113072	FALSE
0.00159441	0.00316828	FALSE
0.00312749	0.00338507	FALSE
0.0103023	0.0137333	FALSE
0.00747595	0.00889116	FALSE
0.0019609	0.0034802	FALSE
0.00674061	0.011301	FALSE
0.00759478	0.0118295	FALSE
0.00796227	0.00690828	FALSE
0.0016537	0.00314244	FALSE
0.0187952	0.0179458	FALSE
0.00281621	0.00485707	FALSE
0.00171422	0.00478969	FALSE
0.00991796	0.00838714	FALSE
0.00514265	0.00517587	FALSE
0.0123056	0.013817	FALSE
0.00575416	0.00995152	FALSE
0.00397894	0.00780484	FALSE
0.00642752	0.00705136	FALSE
0.0070883	0.00678141	FALSE
0.00323862	0.00371545	FALSE
0.00977696	0.0163136	FALSE
0.0109313	0.011631	FALSE
0.00415267	0.00419225	FALSE
0.00659542	0.00704355	FALSE
0.00305344	0.00402287	FALSE
0.0120916	0.0104171	FALSE
0.00751145	0.008201	FALSE
0.00500488	0.00466709	FALSE
0.00372314	0.00533771	FALSE
0.0205688	0.0214327	FALSE
0.00524902	0.0053767	FALSE
0.0122681	0.0114201	FALSE
0.0032959	0.00467878	FALSE
0.00311089	0.00314893	FALSE
0.0111016	0.0128518	FALSE
0.00463584	0.00420192	FALSE
0.00566417	0.00915969	FALSE
0.0023753	0.00673455	FALSE
0.00200987	0.00306584	FALSE
0.0144275	0.0153622	FALSE
0.00353077	0.00338766	FALSE
0.00237414	0.00301307	FALSE
0.0160015	0.0178827	FALSE
0.00444147	0.00593458	FALSE
0.00340716	0.00412124	FALSE
0.00590168	0.00679687	FALSE
0.0114991	0.0123454	FALSE
0.00340716	0.00411138	FALSE
0.00291847	0.00314893	FALSE
0.00784338	0.0128518	FALSE
0.00401289	0.00420192	FALSE
0.00564937	0.00453363	FALSE
0.00619609	0.00731235	FALSE
0.00856518	0.00809641	FALSE
0.00218672	0.00323659	FALSE
0.00443419	0.0063258	FALSE
0.0118447	0.0118771	FALSE
0.00145755	0.00284502	FALSE
0.00364387	0.00672444	FALSE
0.00461557	0.0102815	FALSE
0.00400729	0.00434531	FALSE
0.00698239	0.0114774	FALSE
0.00255009	0.00326794	FALSE
0.00157834	0.00310915	FALSE
0.00503855	0.0116734	FALSE
0.00388515	0.004175	FALSE
0.00412621	0.00434531	FALSE
0.00509709	0.0114774	FALSE
0.00230583	0.00326794	FALSE
0.00230513	0.00371782	FALSE
0.00479224	0.00820351	FALSE
0.0108584	0.0142798	FALSE
0.00388185	0.00399728	FALSE
0.00376054	0.00338437	FALSE
0.0120095	0.0119652	FALSE
0.0166798	0.0167753	FALSE
0.00242615	0.00311788	FALSE
0.00612604	0.0072484	FALSE
0.00685347	0.00669989	FALSE
0.00230471	0.00332226	FALSE
0.022198	0.0208472	FALSE
0.00764192	0.00825028	FALSE
0.00291121	0.00346069	FALSE
0.00345706	0.00501107	FALSE
0.0129185	0.0150332	FALSE
0.00369966	0.00423588	FALSE
0.00545852	0.00423588	FALSE
0.0118203	0.0187438	FALSE
0.00266715	0.00367496	FALSE
0.00654664	0.0102012	FALSE
0.00187674	0.00323659	FALSE
0.00641724	0.0063258	FALSE
0.010655	0.0118771	FALSE
0.00139225	0.00284502	FALSE
0.00387409	0.00672444	FALSE
0.00490315	0.0102815	FALSE
0.00587025	0.00434531	FALSE
0.0114984	0.0114774	FALSE
0.00290487	0.00326794	FALSE
0.00248064	0.0037665	FALSE
0.00375121	0.0082127	FALSE
0.00822846	0.0113072	FALSE
0.00169389	0.00277091	FALSE
0.00405324	0.00655662	FALSE
0.0076225	0.0114634	FALSE
0.00526029	0.0048545	FALSE
0.00350686	0.00382069	FALSE
0.0142693	0.0131398	FALSE
0.00259976	0.00332269	FALSE
0.00912938	0.00717362	FALSE
0.0109432	0.0128369	FALSE
0.00308287	0.00364556	FALSE
0.00441274	0.00476271	FALSE
0.0183159	0.0151123	FALSE
0.0039896	0.00493941	FALSE
0.00483588	0.00626173	FALSE
0.0138427	0.0173217	FALSE
0.00344411	0.0031804	FALSE
0.00259819	0.00351869	FALSE
0.0126284	0.0147277	FALSE
0.0129274	0.00889116	FALSE
0.00296001	0.0034802	FALSE
0.00670533	0.011301	FALSE
0.00899704	0.00707118	FALSE
0.00519292	0.00666685	FALSE
0.00670249	0.00775707	FALSE
0.00627792	0.00765872	FALSE
0.0049499	0.00691322	FALSE
0.00845104	0.00674102	FALSE
0.00585431	0.0048545	FALSE
0.00344016	0.00382069	FALSE
0.0115879	0.0131398	FALSE
0.00398214	0.00928958	FALSE
0.00325812	0.00669321	FALSE
0.00699891	0.00678627	FALSE
0.00790109	0.00698861	FALSE
0.00241255	0.00340152	FALSE
0.00778046	0.0139085	FALSE
0.00512542	0.00819338	FALSE
0.00192957	0.00344037	FALSE
0.00946696	0.0110769	FALSE
0.00385798	0.00889116	FALSE
0.00223039	0.0034802	FALSE
0.00711315	0.011301	FALSE
0.00711229	0.00693243	FALSE
0.00626846	0.0106278	FALSE
0.00265204	0.00300075	FALSE
0.00584584	0.00832655	FALSE
0.00530344	0.00753518	FALSE
0.00560477	0.00449124	FALSE
0.00530216	0.00434531	FALSE
0.00536241	0.0114774	FALSE
0.00192806	0.00326794	FALSE
0.00126491	0.00310915	FALSE
0.00511987	0.0116734	FALSE
0.00343332	0.004175	FALSE
0.00524002	0.00434531	FALSE
0.00807083	0.0114774	FALSE
0.0024092	0.00326794	FALSE
0.00650407	0.0125125	FALSE
0.00397471	0.00630402	FALSE
0.00337248	0.00426186	FALSE
0.00800915	0.00807769	FALSE
0.00710587	0.00961412	FALSE
0.00168614	0.00299728	FALSE
0.0072263	0.00767007	FALSE
0.0056606	0.0102018	FALSE
0.0018668	0.00373695	FALSE
0.00728433	0.0110147	FALSE
0.00337126	0.00756426	FALSE
0.00445488	0.00465204	FALSE
0.00511463	0.00434531	FALSE
0.00523497	0.0114774	FALSE
0.00168482	0.00326794	FALSE
0.00192539	0.00327758	FALSE
0.00734055	0.0127438	FALSE
0.00469314	0.00423268	FALSE
0.00421053	0.00446446	FALSE
0.0140752	0.0178578	FALSE
0.00252632	0.00363275	FALSE
0.00523308	0.00542044	FALSE
0.0150977	0.0175089	FALSE
0.00324812	0.00415854	FALSE
0.00210463	0.0046645	FALSE
0.0132291	0.0144112	FALSE
0.00487072	0.00505437	FALSE
0.01816	0.0219997	FALSE
0.00354781	0.00566702	FALSE
0.00565244	0.00538855	FALSE
0.00739405	0.00809902	FALSE
0.0109408	0.0127445	FALSE
0.00312594	0.00323961	FALSE
0.00727382	0.00840465	FALSE
0.011602	0.0123778	FALSE
0.00300571	0.00400367	FALSE
0.0186332	0.0173768	FALSE
0.0042676	0.00540832	FALSE
0.00697241	0.0056153	FALSE
0.0043277	0.00442745	FALSE
0.0197151	0.0123105	FALSE
0.00420749	0.00538133	FALSE
0.00895271	0.00999659	FALSE
0.0045064	0.00723304	FALSE
0.00240341	0.00315792	FALSE
0.0119441	0.0153622	FALSE
0.00228078	0.00338766	FALSE
0.00144049	0.00301307	FALSE
0.0152434	0.0178827	FALSE
0.00474104	0.00593458	FALSE
0.00282062	0.00412124	FALSE
0.00846186	0.00679687	FALSE
0.0129629	0.0123454	FALSE
0.00534118	0.00411138	FALSE
0.00161997	0.00395304	FALSE
0.00401992	0.00885937	FALSE
0.00851983	0.011745	FALSE
0.0100102	0.0137265	FALSE
0.00293712	0.00329677	FALSE
0.00917101	0.0103099	FALSE
0.00575229	0.00628809	FALSE
0.00419438	0.00383353	FALSE
0.0159986	0.0176232	FALSE
0.00677093	0.00843928	FALSE
0.00329558	0.00410932	FALSE
0.0045539	0.00653631	FALSE
0.00958715	0.0094873	FALSE
0.00515309	0.00510218	FALSE
0.00383486	0.00485397	FALSE
0.0091078	0.00832897	FALSE
0.0155791	0.0153341	FALSE
0.00233687	0.00444028	FALSE
0.0198287	0.0216198	FALSE
0.00467262	0.00383311	FALSE
0.0056311	0.00546011	FALSE
0.00819182	0.0109766	FALSE
0.00472375	0.00666909	FALSE
0.00125568	0.00287309	FALSE
0.00878871	0.0155434	FALSE
0.00286978	0.00366588	FALSE
0.00239149	0.00355467	FALSE
0.00896539	0.0117154	FALSE
0.00185285	0.00315764	FALSE
0.00711255	0.010666	FALSE
0.00860421	0.0120379	FALSE
0.00322658	0.00362565	FALSE
0.00663241	0.00700125	FALSE
0.0153561	0.0201286	FALSE
0.00316683	0.00342918	FALSE
0.00818595	0.00739418	FALSE
0.00651057	0.007074	FALSE
0.00346434	0.00360865	FALSE
0.0149922	0.020753	FALSE
0.00794409	0.00882621	FALSE
0.00436029	0.00407113	FALSE
0.00316569	0.00514591	FALSE
0.00907896	0.00823997	FALSE
0.0143352	0.0121939	FALSE
0.0041811	0.00431866	FALSE
0.0160645	0.0229129	FALSE
0.00346372	0.0034137	FALSE
0.00465811	0.00520098	FALSE
0.00644391	0.00748057	FALSE
0.00710024	0.00868112	FALSE
0.00113365	0.00284999	FALSE
0.0105012	0.012528	FALSE
0.00328162	0.00457833	FALSE
0.00232697	0.00351851	FALSE
0.0165245	0.0199111	FALSE
0.00375828	0.00383536	FALSE
0.00280379	0.0036059	FALSE
0.0158626	0.0149366	FALSE
0.00363766	0.00318375	FALSE
0.00196792	0.00273047	FALSE
0.00846801	0.00816983	FALSE
0.00966068	0.00999014	FALSE
0.00262389	0.00371258	FALSE
0.0178263	0.0199164	FALSE
0.00315984	0.00351552	FALSE
0.00447147	0.00520298	FALSE
0.00768818	0.00807769	FALSE
0.00804577	0.00961412	FALSE
0.00214554	0.00299728	FALSE
0.00840336	0.00767007	FALSE
0.0109661	0.0102018	FALSE
0.00268192	0.00373695	FALSE
0.0110846	0.0141231	FALSE
0.00357569	0.00421748	FALSE
0.0128129	0.0136254	FALSE
0.00226406	0.00277091	FALSE
0.00566015	0.00655662	FALSE
0.00542183	0.0114634	FALSE
0.00548076	0.0048545	FALSE
0.00250209	0.00382069	FALSE
0.0123913	0.0131398	FALSE
0.00923224	0.00928958	FALSE
0.00708797	0.00669321	FALSE
0.00702841	0.00678627	FALSE
0.00887222	0.0103936	FALSE
0.00273907	0.00368104	FALSE
0.00547815	0.0093352	FALSE
0.00791855	0.0155434	FALSE
0.00238152	0.00366588	FALSE
0.00315551	0.00355467	FALSE
0.00922784	0.0115968	FALSE
0.00196464	0.00301984	FALSE
0.00458415	0.00829089	FALSE
0.00892804	0.0100545	FALSE
0.00297601	0.00409296	FALSE
0.00958276	0.0127416	FALSE
0.00291511	0.00360135	FALSE
0.00404545	0.00476831	FALSE
0.0173122	0.0167239	FALSE
0.00416444	0.00438963	FALSE
0.00541377	0.00748091	FALSE
0.00702005	0.00651488	FALSE
0.00356952	0.00418869	FALSE
0.01874	0.0173576	FALSE
0.00624665	0.00529383	FALSE
0.00493372	0.00451264	FALSE
0.0116507	0.0144787	FALSE
0.00243714	0.00329014	FALSE
0.00985456	0.0132193	FALSE
0.00629267	0.00600407	FALSE
0.00397744	0.00423898	FALSE
0.00771468	0.00720204	FALSE
0.0109192	0.0133205	FALSE
0.00249243	0.0031319	FALSE
0.00824877	0.00852352	FALSE
0.0032639	0.00484981	FALSE
0.00338259	0.00459873	FALSE
0.00872352	0.00831208	FALSE
0.00332324	0.00466481	FALSE
0.0179218	0.0203771	FALSE
0.0213599	0.0195799	FALSE
0.00326332	0.00433132	FALSE
0.00658597	0.0073573	FALSE
0.00338199	0.00421265	FALSE
0.0120446	0.010858	FALSE
0.00925596	0.00848463	FALSE
0.00432772	0.00466709	FALSE
0.00480199	0.00533771	FALSE
0.0270334	0.0214327	FALSE
0.00480199	0.0053767	FALSE
0.0129239	0.0114201	FALSE
0.00337918	0.00467878	FALSE
0.00698887	0.00314893	TRUE
0.00995025	0.0128518	FALSE
0.00438285	0.00420192	FALSE
0.0047946	0.00453363	FALSE
0.00514976	0.00731235	FALSE
0.00686634	0.00809641	FALSE
0.00195255	0.00296466	FALSE
0.00650849	0.0126445	FALSE
0.0068635	0.0071076	FALSE
0.00650657	0.0102135	FALSE
0.00207027	0.00360976	FALSE
0.00609251	0.00926276	FALSE
0.00798344	0.0115968	FALSE
0.00189237	0.00301984	FALSE
0.00632762	0.00829089	FALSE
0.00532167	0.00819338	FALSE
0.00224693	0.00344037	FALSE
0.0113529	0.0110769	FALSE
0.00543671	0.00889116	FALSE
0.00230469	0.0034802	FALSE
0.00632313	0.011301	FALSE
0.00638109	0.0109766	FALSE
0.00638109	0.00666909	FALSE
0.00183161	0.00287309	FALSE
0.0142351	0.0155434	FALSE
0.0033668	0.00366588	FALSE
0.00224454	0.00355467	FALSE
0.00939106	0.0110036	FALSE
0.0599492	0.00636975	TRUE
0.00230347	0.00277029	FALSE
0.00803118	0.0142178	FALSE
0.00354317	0.00367716	FALSE
0.00519665	0.00491906	FALSE
0.00743933	0.0109766	FALSE
0.00560902	0.00666909	FALSE
0.00171223	0.00287309	FALSE
0.00967894	0.0184236	FALSE
0.00336402	0.0038244	FALSE
0.00147545	0.00360766	FALSE
0.0148673	0.0147838	FALSE
0.00218289	0.00292781	FALSE
0.00212389	0.00286731	FALSE
0.0142773	0.0136158	FALSE
0.00436578	0.00400108	FALSE
0.00353982	0.00392743	FALSE
0.0137414	0.0154617	FALSE
0.0064284	0.00936947	FALSE
0.00737202	0.00359533	TRUE
0.00660377	0.00412585	FALSE
0.0169222	0.0129388	FALSE
0.00801887	0.0061547	FALSE
0.00418632	0.0049129	FALSE
0.00560142	0.00700671	FALSE
0.0206368	0.0172638	FALSE
0.010494	0.00957838	FALSE
0.00218135	0.00359957	FALSE
0.0077821	0.0116836	FALSE
0.00765562	0.0116118	FALSE
0.00253224	0.00378309	FALSE
0.00689005	0.010305	FALSE
0.0234941	0.018018	FALSE
0.00441618	0.00482836	FALSE
0.00518165	0.00506389	FALSE
0.00983336	0.0077136	FALSE
0.00753695	0.00500501	FALSE
0.0256727	0.0250839	FALSE
0.00488494	0.00388441	FALSE
0.0123595	0.0140663	FALSE
0.00912248	0.00765111	FALSE
0.00382555	0.00423754	FALSE
0.00400212	0.00494379	FALSE
0.0081808	0.00976988	FALSE
0.00288388	0.00382555	FALSE
0.00300159	0.00382555	FALSE
0.020246	0.0190689	FALSE
0.00352568	0.00381949	FALSE
0.00340816	0.00387825	FALSE
0.0213304	0.0223881	FALSE
0.00228793	0.00406836	FALSE
0.00234659	0.00343565	FALSE
0.011909	0.0122391	FALSE
0.010325	0.0110383	FALSE
0.00404787	0.00337443	FALSE
0.00774375	0.00791901	FALSE
0.00791928	0.00687657	FALSE
0.00199449	0.00330205	FALSE
0.0117323	0.0158115	FALSE
0.00615691	0.00765872	FALSE
0.00557054	0.00691322	FALSE
0.00627419	0.00674102	FALSE
0.0104368	0.0137474	FALSE
0.00410437	0.00366759	FALSE
0.0077983	0.00939261	FALSE
0.0153016	0.0147838	FALSE
0.00287272	0.00292781	FALSE
0.00269684	0.00286731	FALSE
0.0135428	0.0136158	FALSE
0.00404526	0.00400108	FALSE
0.00240371	0.00392743	FALSE
0.0174071	0.0154617	FALSE
0.0059782	0.00936947	FALSE
0.00281327	0.00359533	FALSE
0.00615006	0.00412585	FALSE
0.0244245	0.0129388	FALSE
0.00743865	0.0061547	FALSE
0.0039829	0.0049129	FALSE
0.00562291	0.00700671	FALSE
0.0285246	0.0172638	FALSE
0.0111866	0.00957838	FALSE
0.00281129	0.00359957	FALSE
0.00837531	0.0116836	FALSE
0.00643764	0.0103936	FALSE
0.00257506	0.00368104	FALSE
0.00520864	0.0093352	FALSE
0.0130493	0.0136152	FALSE
0.00403769	0.0036865	FALSE
0.00994792	0.0101761	FALSE
0.00432976	0.00323659	FALSE
0.00684571	0.0063258	FALSE
0.0114095	0.0118771	FALSE
0.00479504	0.00889116	FALSE
0.00251447	0.0034802	FALSE
0.00421028	0.011301	FALSE
0.00742256	0.00693243	FALSE
0.00946815	0.0106278	FALSE
0.00222092	0.00300075	FALSE
0.00736153	0.00832655	FALSE
0.00519981	0.00753518	FALSE
0.00455714	0.00449124	FALSE
0.00531604	0.00434531	FALSE
0.00963898	0.0114774	FALSE
0.00414768	0.00326794	FALSE
0.00245227	0.0037665	FALSE
0.00543002	0.0082127	FALSE
0.00823262	0.0113072	FALSE
0.00268535	0.00316828	FALSE
0.00367776	0.00338507	FALSE
0.0122592	0.0137333	FALSE
0.00274148	0.00347295	FALSE
0.00373308	0.00387418	FALSE
0.0149323	0.0179677	FALSE
0.00279949	0.00406836	FALSE
0.00227458	0.00343565	FALSE
0.0121894	0.0122391	FALSE
0.00915665	0.0110383	FALSE
0.0025662	0.00337443	FALSE
0.00711536	0.00791901	FALSE
0.00658892	0.00687657	FALSE
0.00297376	0.00330205	FALSE
0.0133528	0.0158115	FALSE
0.00605919	0.00765872	FALSE
0.00419483	0.00691322	FALSE
0.00844791	0.00674102	FALSE
0.00565005	0.00416009	FALSE
0.00739748	0.00744239	FALSE
0.00634902	0.00937639	FALSE
0.00366812	0.00361195	FALSE
0.00349345	0.00778891	FALSE
0.00855895	0.0161092	FALSE
0.00494877	0.00395901	FALSE
0.00576386	0.004483	FALSE
0.0153703	0.0157196	FALSE
0.0033768	0.00401723	FALSE
0.00331858	0.00471588	FALSE
0.00751048	0.00908244	FALSE
0.00355147	0.00384257	FALSE
0.0249185	0.0194457	FALSE
0.00669539	0.00838379	FALSE
0.00349142	0.00494617	FALSE
0.00442246	0.00482979	FALSE
0.0300262	0.0359034	FALSE
0.00640093	0.00634274	FALSE
0.00791388	0.00686645	FALSE
0.00675007	0.00622636	FALSE
0.0183881	0.0190864	FALSE
0.00488798	0.00558627	FALSE
0.00244399	0.00459703	FALSE
0.0138348	0.0123249	FALSE
0.00575481	0.0078706	FALSE
0.00145323	0.0031535	FALSE
0.0063339	0.00832655	FALSE
0.00615957	0.00753518	FALSE
0.00621768	0.00449124	FALSE
0.00563626	0.00453363	FALSE
0.0040093	0.00731235	FALSE
0.0146426	0.00809641	TRUE
0.00255354	0.00323659	FALSE
0.004991	0.0063258	FALSE
0.0106784	0.0118771	FALSE
0.0107346	0.00284502	TRUE
0.00632471	0.00672444	FALSE
0.00684693	0.0102815	FALSE
0.00632324	0.00915969	FALSE
0.0040608	0.00673455	FALSE
0.00156631	0.00306584	FALSE
0.0132815	0.0153622	FALSE
0.0028999	0.00338766	FALSE
0.00185593	0.00301307	FALSE
0.0187322	0.0178827	FALSE
0.00539349	0.00593458	FALSE
0.00371165	0.00412124	FALSE
0.00707533	0.00679687	FALSE
0.0113669	0.0123454	FALSE
0.00382764	0.00411138	FALSE
0.00307318	0.00395304	FALSE
0.00434883	0.00885937	FALSE
0.0100893	0.011745	FALSE
0.00463634	0.00866636	FALSE
0.00272385	0.00342215	FALSE
0.00811359	0.0110515	FALSE
0.00707	0.00657584	FALSE
0.00405656	0.00732182	FALSE
0.00724386	0.00969782	FALSE
0.00793651	0.011001	FALSE
0.00324412	0.00416117	FALSE
0.0118179	0.0133828	FALSE
0.0028962	0.00302919	FALSE
0.00613994	0.00728178	FALSE
0.00874652	0.011262	FALSE
0.00445834	0.00465567	FALSE
0.00468994	0.00621653	FALSE
0.0153436	0.015178	FALSE
0.00613746	0.00538228	FALSE
0.023855	0.018515	FALSE
0.00324243	0.00497861	FALSE
0.00318398	0.00393909	FALSE
0.0192775	0.0193599	FALSE
0.00370499	0.00514025	FALSE
0.00318398	0.00466332	FALSE
0.00798889	0.0103688	FALSE
0.00723631	0.00591747	FALSE
0.00387866	0.00446902	FALSE
0.0164988	0.0195895	FALSE
0.00619428	0.00577616	FALSE
0.00555491	0.00451264	FALSE
0.0503414	0.0144787	TRUE
0.00497628	0.00329014	FALSE
0.00225368	0.0037665	FALSE
0.00468073	0.0082127	FALSE
0.0106328	0.0113072	FALSE
0.00144442	0.00277091	FALSE
0.00623989	0.00655662	FALSE
0.00768431	0.0114634	FALSE
0.00525768	0.00486846	FALSE
0.0039866	0.00396129	FALSE
0.0133464	0.0166919	FALSE
0.00265727	0.00333152	FALSE
0.0114378	0.010897	FALSE
0.00693201	0.00708521	FALSE
0.0020796	0.00327951	FALSE
0.00785628	0.00983853	FALSE
0.00618104	0.00855365	FALSE
0.00502396	0.00500661	FALSE
0.00329156	0.00362839	FALSE
0.0602876	0.0241611	TRUE
0.00271269	0.00376442	FALSE
0.0132171	0.0118388	FALSE
0.00709916	0.00721514	FALSE
0.00259725	0.00407813	FALSE
0.00490592	0.00476009	FALSE
0.00836893	0.00943834	FALSE
0.00282812	0.00372351	FALSE
0.00253954	0.00372351	FALSE
0.0223364	0.0183311	FALSE
0.00571363	0.00946645	FALSE
0.00167369	0.00346288	FALSE
0.00744503	0.0139456	FALSE
0.00628532	0.0109766	FALSE
0.0053627	0.00666909	FALSE
0.00149925	0.00287309	FALSE
0.00680272	0.0136152	FALSE
0.00167186	0.0036865	FALSE
0.00605327	0.0101761	FALSE
0.00259351	0.00322104	FALSE
0.00835687	0.0132739	FALSE
0.00616679	0.00715971	FALSE
0.00437965	0.00464776	FALSE
0.00380338	0.00567363	FALSE
0.012505	0.0143466	FALSE
0.00553218	0.00523509	FALSE
0.0141186	0.0113708	FALSE
0.00230508	0.00456553	FALSE
0.00599147	0.00958332	FALSE
0.00437838	0.00822891	FALSE
0.00385989	0.00426816	FALSE
0.00932857	0.0109766	FALSE
0.00328228	0.00666909	FALSE
0.00138201	0.00287309	FALSE
0.0120336	0.0191903	FALSE
0.00368494	0.00381512	FALSE
0.00207278	0.00359622	FALSE
0.0198043	0.0173858	FALSE
0.00264824	0.00319439	FALSE
0.00247553	0.00302681	FALSE
0.0100173	0.0098031	FALSE
0.00420265	0.00468161	FALSE
0.00328152	0.00407415	FALSE
0.00892343	0.00895475	FALSE
0.0143926	0.0154902	FALSE
0.00322395	0.00429409	FALSE
0.0201392	0.023871	FALSE
0.00477588	0.00519974	FALSE
0.00690489	0.00740322	FALSE
0.00391277	0.00623736	FALSE
0.00391277	0.00593423	FALSE
0.0238219	0.0182749	FALSE
0.0151794	0.0161269	FALSE
0.00293238	0.00340937	FALSE
0.00793468	0.0109046	FALSE
0.00678356	0.00758839	FALSE
0.00339178	0.00408163	FALSE
0.0219028	0.0198333	FALSE
0.00666858	0.00885312	FALSE
0.00293188	0.00442656	FALSE
0.00557632	0.00730095	FALSE
0.009428	0.00983041	FALSE
0.00488646	0.00448405	FALSE
0.00500144	0.00523139	FALSE
0.0250072	0.0250072	FALSE
0.00488646	0.00488646	FALSE
0.00385168	0.004714	FALSE
0.0374052	0.0419444	FALSE
0.00390715	0.00574581	FALSE
0.00373477	0.00505631	FALSE
0.00769938	0.0109745	FALSE
0.00764192	0.00913583	FALSE
0.0042519	0.00609055	FALSE
0.0139623	0.0168352	FALSE
0.00419444	0.00568835	FALSE
0.00373477	0.00522868	FALSE
0.0119874	0.0156876	FALSE
0.00281044	0.00394912	FALSE
0.00521939	0.00324101	FALSE
0.0068187	0.0136152	FALSE
0.0029796	0.0036865	FALSE
0.0057873	0.0101761	FALSE
0.00303516	0.00296466	FALSE
0.00618486	0.0126445	FALSE
0.0068148	0.0071076	FALSE
0.00366489	0.00486846	FALSE
0.00229056	0.00396129	FALSE
0.0124263	0.0166919	FALSE
0.00143152	0.00333152	FALSE
0.00732936	0.010897	FALSE
0.00704306	0.00708521	FALSE
0.00223317	0.00327951	FALSE
0.00549702	0.00983853	FALSE
0.00830279	0.00855365	FALSE
0.00412229	0.00446582	FALSE
0.0083591	0.00875988	FALSE
0.0137982	0.0147143	FALSE
0.00257599	0.00427369	FALSE
0.0188334	0.0147237	FALSE
0.00492301	0.00559093	FALSE
0.00343466	0.00572265	FALSE
0.00761349	0.00982071	FALSE
0.0069838	0.00816685	FALSE
0.00394985	0.00614709	FALSE
0.00429332	0.00727406	FALSE
0.026962	0.0236517	FALSE
0.013737	0.0155196	FALSE
0.0021178	0.0036925	FALSE
0.00858566	0.0114662	FALSE
0.00566459	0.00709422	FALSE
0.00246038	0.00376574	FALSE
0.0161355	0.0150139	FALSE
0.00795331	0.00879862	FALSE
0.00423414	0.00444393	FALSE
0.00371917	0.0052872	FALSE
0.00966985	0.00823644	FALSE
0.053785	0.0126313	TRUE
0.00577902	0.00440823	FALSE
0.0112687	0.0157593	FALSE
0.00297449	0.00413282	FALSE
0.0124128	0.0136395	FALSE
0.0020555	0.00316828	FALSE
0.00177001	0.00338507	FALSE
0.011191	0.0137333	FALSE
0.00154154	0.00284502	FALSE
0.00456751	0.00672444	FALSE
0.00685127	0.0102815	FALSE
0.00525144	0.00453363	FALSE
0.00599349	0.00731235	FALSE
0.00570809	0.00809641	FALSE
0.00171213	0.00323659	FALSE
0.00490812	0.0063258	FALSE
0.012841	0.0118771	FALSE
0.00507846	0.00355331	FALSE
0.00273894	0.00397421	FALSE
0.00975749	0.0150923	FALSE
0.00599042	0.00866636	FALSE
0.00279553	0.00342215	FALSE
0.00787312	0.0110515	FALSE
0.00610382	0.00698861	FALSE
0.00313748	0.00340152	FALSE
0.010097	0.0139085	FALSE
0.0145977	0.0163148	FALSE
0.00319325	0.00346661	FALSE
0.00632947	0.0064824	FALSE
0.00684073	0.0070884	FALSE
0.00290731	0.00347048	FALSE
0.0111162	0.0109241	FALSE
0.0138525	0.0126412	FALSE
0.00450348	0.00404436	FALSE
0.00393342	0.0045638	FALSE
0.0120791	0.0144373	FALSE
0.00723605	0.007468	FALSE
0.00216512	0.00338774	FALSE
0.00233538	0.00310915	FALSE
0.00831625	0.0116734	FALSE
0.00307587	0.004175	FALSE
0.00398656	0.00434531	FALSE
0.00768836	0.0114774	FALSE
0.00210718	0.00326794	FALSE
0.00176497	0.00310915	FALSE
0.00609201	0.0116734	FALSE
0.00398542	0.004175	FALSE
0.00461171	0.00434531	FALSE
0.00973582	0.0114774	FALSE
0.00210658	0.00326794	FALSE
0.00722988	0.0037665	FALSE
0.00836844	0.0082127	FALSE
0.00740066	0.0113072	FALSE
0.0351227	0.00866636	FALSE
0.357204	0.00342215	TRUE
0.0130927	0.0110515	FALSE
0.0177016	0.00698861	FALSE
0.00290284	0.00340152	FALSE
0.0132051	0.0139085	FALSE
0.00500882	0.00765872	FALSE
0.00489499	0.00691322	FALSE
0.00762707	0.00674102	FALSE
0.0101838	0.0102135	FALSE
0.00329977	0.00360976	FALSE
0.00853388	0.00926276	FALSE
0.00898851	0.0115968	FALSE
0.00142223	0.00301984	FALSE
0.0052907	0.00829089	FALSE
0.0143345	0.00959676	FALSE
0.0069397	0.00875478	FALSE
0.00699659	0.00682637	FALSE
0.00653966	0.00483367	FALSE
0.0058004	0.00534546	FALSE
0.0238271	0.0224055	FALSE
0.00693773	0.00602786	FALSE
0.00807506	0.0066534	FALSE
0.00688086	0.00830253	FALSE
0.00881433	0.00722206	FALSE
0.00591413	0.00574353	FALSE
0.0318453	0.0246801	FALSE
0.00398021	0.00511742	FALSE
0.00977995	0.0114289	FALSE
0.00773298	0.00733496	FALSE
0.0160346	0.0140445	FALSE
0.00432137	0.00432137	FALSE
0.00659578	0.00881333	FALSE
0.00971591	0.011584	FALSE
0.00232955	0.00361776	FALSE
0.00840909	0.0128315	FALSE
0.0157324	0.0178827	FALSE
0.00335094	0.00593458	FALSE
0.00346453	0.00412124	FALSE
0.00880332	0.00679687	FALSE
0.0141989	0.0123454	FALSE
0.0064179	0.00411138	FALSE
0.00295253	0.00395304	FALSE
0.00647286	0.00885937	FALSE
0.0088576	0.011745	FALSE
0.00272464	0.00337961	FALSE
0.00312198	0.00372882	FALSE
0.0123744	0.0142623	FALSE
0.00266712	0.00366366	FALSE
0.00539099	0.00452837	FALSE
0.0134491	0.0151228	FALSE
0.00329134	0.00460314	FALSE
0.00471002	0.00593922	FALSE
0.0201453	0.0240072	FALSE
0.00278062	0.00369641	FALSE
0.0030076	0.0044357	FALSE
0.014584	0.0141505	FALSE
0.00209965	0.00338404	FALSE
0.010328	0.0107144	FALSE
0.00777437	0.00806964	FALSE
0.00555965	0.00467886	FALSE
0.0034606	0.00435167	FALSE
0.0195155	0.0228926	FALSE
0.00686447	0.00655477	FALSE
0.00306348	0.00483155	FALSE
0.0128212	0.0136658	FALSE
0.0031755	0.00344986	FALSE
0.00776864	0.00765293	FALSE
0.0123618	0.0133269	FALSE
0.00277794	0.00331264	FALSE
0.0045354	0.00462143	FALSE
0.0143999	0.0147403	FALSE
0.00204093	0.00340575	FALSE
0.011055	0.012486	FALSE
0.00595272	0.00517879	FALSE
0.0075384	0.00501568	FALSE
0.00765176	0.00752149	FALSE
0.0105424	0.00895338	FALSE
0.00237933	0.00332269	FALSE
0.00464537	0.00717362	FALSE
0.0111602	0.0128369	FALSE
0.00243557	0.00402488	FALSE
0.00277542	0.0039753	FALSE
0.0105353	0.0147751	FALSE
0.0124044	0.0150045	FALSE
0.00266214	0.00535549	FALSE
0.00509771	0.00571501	FALSE
0.00962573	0.0112231	FALSE
0.00486949	0.00768096	FALSE
0.00164204	0.00299355	FALSE
0.00910737	0.0132958	FALSE
0.00265867	0.00372854	FALSE
0.00927707	0.0138088	FALSE
0.00254496	0.00333152	FALSE
0.00820043	0.010897	FALSE
0.00582513	0.00708521	FALSE
0.00226219	0.00327951	FALSE
0.00791766	0.00983853	FALSE
0.00735211	0.00855365	FALSE
0.00463617	0.00425091	FALSE
0.00571041	0.006996	FALSE
0.00401425	0.0118574	FALSE
0.00474791	0.0125125	FALSE
0.00361745	0.00630402	FALSE
0.00254352	0.00426186	FALSE
0.00678234	0.00762222	FALSE
0.00932572	0.00928926	FALSE
0.0023173	0.00334455	FALSE
0.00672582	0.00772707	FALSE
0.00316509	0.00448736	FALSE
0.013056	0.0146573	FALSE
0.0107339	0.0140624	FALSE
0.00338964	0.00424386	FALSE
0.00604486	0.00698927	FALSE
0.00316366	0.00368849	FALSE
0.00892605	0.0086449	FALSE
0.00892605	0.00851916	FALSE
0.00412243	0.00425091	FALSE
0.00282358	0.006996	FALSE
0.00400949	0.0118574	FALSE
0.00739486	0.00902862	FALSE
0.00581428	0.0069577	FALSE
0.00429015	0.00414113	FALSE
0.007338	0.00707118	FALSE
0.00496726	0.00666685	FALSE
0.00654775	0.00775707	FALSE
0.0116246	0.00842506	FALSE
0.00835167	0.00757508	FALSE
0.00874668	0.00677385	FALSE
0.00524653	0.00464776	FALSE
0.00626199	0.00567363	FALSE
0.0319869	0.0143466	FALSE
0.00400542	0.00523509	FALSE
0.0177141	0.0113708	FALSE
0.0031592	0.00456553	FALSE
0.0107685	0.0133861	FALSE
0.00529966	0.00740563	FALSE
0.00513052	0.00439543	FALSE
0.00721208	0.00786169	FALSE
0.00625423	0.00990536	FALSE
0.00315529	0.00310105	FALSE
0.00681767	0.00789489	FALSE
0.0113252	0.0124279	FALSE
0.00219743	0.00385024	FALSE
0.0131779	0.0192439	FALSE
0.00281579	0.00440477	FALSE
0.00394211	0.00601006	FALSE
0.0130653	0.0193027	FALSE
0.00388579	0.00534445	FALSE
0.00467421	0.00569683	FALSE
0.0088376	0.0112231	FALSE
0.0059105	0.00768096	FALSE
0.00208275	0.00299355	FALSE
0.0149128	0.0184236	FALSE
0.00315138	0.0038244	FALSE
0.00230726	0.00360766	FALSE
0.0131668	0.0151804	FALSE
0.002307	0.00306994	FALSE
0.00146298	0.00295321	FALSE
0.0134481	0.0156999	FALSE
0.00416385	0.00425472	FALSE
0.00286968	0.00398625	FALSE
0.021212	0.0230504	FALSE
0.00489507	0.00489993	FALSE
0.0035447	0.00477053	FALSE
0.00703314	0.00862664	FALSE
0.00562651	0.00527088	FALSE
0.00810218	0.0137336	FALSE
0.00185404	0.00326391	FALSE
0.00640485	0.00676931	FALSE
0.00893309	0.0122958	FALSE
0.00202077	0.00347295	FALSE
0.00235756	0.00387418	FALSE
0.0153803	0.0179677	FALSE
0.00196386	0.00317583	FALSE
0.00347885	0.00387826	FALSE
0.00948266	0.0125234	FALSE
0.00246886	0.0031659	FALSE
0.0048255	0.00773294	FALSE
0.0085849	0.0082306	FALSE
0.00499103	0.00425091	FALSE
0.00594437	0.006996	FALSE
0.0124495	0.0118574	FALSE
0.00347534	0.0037665	FALSE
0.00700673	0.0082127	FALSE
0.0131166	0.0113072	FALSE
0.00717288	0.00866636	FALSE
0.00325021	0.00342215	FALSE
0.00818156	0.0110515	FALSE
0.00650042	0.0103936	FALSE
0.00252171	0.00368104	FALSE
0.00476324	0.0093352	FALSE
0.0125497	0.0109897	FALSE
0.00621884	0.00723154	FALSE
0.00302538	0.00340312	FALSE
0.0028557	0.0037665	FALSE
0.00459152	0.0082127	FALSE
0.00890307	0.0113072	FALSE
0.00565478	0.00866636	FALSE
0.00162365	0.00342215	FALSE
0.00537484	0.0110515	FALSE
0.00632522	0.00698861	FALSE
0.00218304	0.00340152	FALSE
0.00610132	0.0139085	FALSE
0.00721799	0.00765872	FALSE
0.00525962	0.00691322	FALSE
0.00794539	0.00674102	FALSE
0.00604196	0.00416009	FALSE
0.0109091	0.00744239	FALSE
0.0681399	0.00937639	TRUE
0.00480931	0.00902862	FALSE
0.00285203	0.0069577	FALSE
0.00469746	0.00414113	FALSE
0.00911276	0.0118295	FALSE
0.00698832	0.00690828	FALSE
0.00195673	0.00314244	FALSE
0.0116253	0.0178827	FALSE
0.00391236	0.00593458	FALSE
0.00279455	0.00412124	FALSE
0.00709814	0.00679687	FALSE
0.00966913	0.0123454	FALSE
0.00413593	0.00411138	FALSE
0.00251439	0.00395304	FALSE
0.00525228	0.00885937	FALSE
0.00810192	0.011745	FALSE
0.00150771	0.00277091	FALSE
0.00519321	0.00655662	FALSE
0.00887871	0.0114634	FALSE
0.00335027	0.00416009	FALSE
0.00396449	0.00744239	FALSE
0.00374114	0.00937639	FALSE
0.00212172	0.00327758	FALSE
0.0116695	0.0127438	FALSE
0.00474595	0.00423268	FALSE
0.00374009	0.0046648	FALSE
0.0112203	0.0175146	FALSE
0.00223289	0.00357791	FALSE
0.00641956	0.00564355	FALSE
0.0109412	0.012693	FALSE
0.00240036	0.00402312	FALSE
0.00273392	0.00395304	FALSE
0.00541204	0.00885937	FALSE
0.0096524	0.011745	FALSE
0.0117129	0.0128139	FALSE
0.00323498	0.00333324	FALSE
0.00764125	0.0103822	FALSE
0.00596466	0.00672956	FALSE
0.0030102	0.00356364	FALSE
0.0125982	0.0148353	FALSE
0.00858465	0.0082807	FALSE
0.00256425	0.00386592	FALSE
0.00312169	0.00524206	FALSE
0.0142148	0.0152091	FALSE
0.00289871	0.00451024	FALSE
0.0035119	0.00440683	FALSE
0.0121442	0.0187438	FALSE
0.00245112	0.00367496	FALSE
0.00746477	0.0102012	FALSE
0.00261532	0.00323659	FALSE
0.00662178	0.0063258	FALSE
0.0102944	0.0118771	FALSE
0.0487316	0.00304336	TRUE
0.00712061	0.00769604	FALSE
0.00728749	0.0110695	FALSE
0.00956778	0.00430646	FALSE
0.0152417	0.012984	FALSE
0.00311509	0.00380552	FALSE
0.00678645	0.00612439	FALSE
0.00383824	0.00528006	FALSE
0.0132391	0.0117559	FALSE
0.00244716	0.00326391	FALSE
0.00556174	0.00676931	FALSE
0.00934372	0.0122958	FALSE
0.00239022	0.00284502	FALSE
0.00528071	0.00672444	FALSE
0.00728182	0.0102815	FALSE
0.0039462	0.00434531	FALSE
0.00739217	0.0114774	FALSE
0.00183415	0.00326794	FALSE
0.0043906	0.00902862	FALSE
0.00422386	0.0069577	FALSE
0.00327905	0.00414113	FALSE
0.00917023	0.0118295	FALSE
0.00911466	0.00690828	FALSE
0.0019452	0.00314244	FALSE
0.0154427	0.0183522	FALSE
0.00411065	0.00520477	FALSE
0.00244417	0.00425599	FALSE
0.0664371	0.0166896	TRUE
0.00766581	0.00504815	FALSE
0.00577714	0.00435839	FALSE
0.00972006	0.0121603	FALSE
0.00277716	0.00316666	FALSE
0.00999778	0.00888512	FALSE
0.0053838	0.00765872	FALSE
0.00482877	0.00691322	FALSE
0.00610534	0.00674102	FALSE
0.00882157	0.0102135	FALSE
0.00338438	0.00360976	FALSE
0.00515979	0.00926276	FALSE
0.00931832	0.0117154	FALSE
0.00205225	0.00315764	FALSE
0.00843086	0.010666	FALSE
0.00870674	0.0107002	FALSE
0.00293922	0.00423168	FALSE
0.0075976	0.0069129	FALSE
0.00377107	0.00375272	FALSE
0.00942768	0.00855224	FALSE
0.008374	0.00831523	FALSE
0.00404746	0.00500052	FALSE
0.00277223	0.00360561	FALSE
0.0115879	0.0164378	FALSE
0.00205009	0.00323659	FALSE
0.0063719	0.0063258	FALSE
0.011137	0.0118771	FALSE
0.025874	0.00284502	TRUE
0.00526345	0.00672444	FALSE
0.00520804	0.0102815	FALSE
0.00487427	0.00434531	FALSE
0.00603744	0.0114774	FALSE
0.00321258	0.00326794	FALSE
0.00254749	0.00310915	FALSE
0.00537188	0.0116734	FALSE
0.0050396	0.004175	FALSE
0.00509498	0.00434531	FALSE
0.0128482	0.0114774	FALSE
0.171955	0.00326794	TRUE
0.00310043	0.00348133	FALSE
0.0125678	0.0140183	FALSE
0.0110176	0.0042871	FALSE
0.0042075	0.00446079	FALSE
0.0198749	0.0176166	FALSE
0.00409677	0.00381606	FALSE
0.00769529	0.00576766	FALSE
0.00813818	0.00792835	FALSE
0.00664341	0.00526233	FALSE
0.00791674	0.00703968	FALSE
0.00531473	0.00559341	FALSE
0.0143941	0.014515	FALSE
0.00226908	0.0034055	FALSE
0.00669655	0.00815257	FALSE
0.0115668	0.0125281	FALSE
0.00862784	0.0117491	FALSE
0.00243349	0.00316753	FALSE
0.00691333	0.0113166	FALSE
0.00624862	0.00748057	FALSE
0.00558505	0.00868112	FALSE
0.00204601	0.00284999	FALSE
0.010783	0.012528	FALSE
0.00309666	0.00457833	FALSE
0.00237779	0.00351851	FALSE
0.0136555	0.0170977	FALSE
0.00293012	0.00372138	FALSE
0.00895621	0.0101906	FALSE
0.00795536	0.00928958	FALSE
0.00773438	0.00669321	FALSE
0.00602177	0.00678627	FALSE
0.00812065	0.0103936	FALSE
0.00209922	0.00368104	FALSE
0.00419843	0.0093352	FALSE
0.0102734	0.0155434	FALSE
0.0018227	0.00366588	FALSE
0.0034797	0.00355467	FALSE
0.0122046	0.0153622	FALSE
0.00281643	0.00338766	FALSE
0.00303733	0.00301307	FALSE
0.017663	0.0183522	FALSE
0.00634763	0.00520477	FALSE
0.00535409	0.00425599	FALSE
0.017111	0.0166896	FALSE
0.00441574	0.00504815	FALSE
0.00325661	0.00435839	FALSE
0.0112558	0.0146163	FALSE
0.00320018	0.0035987	FALSE
0.00209667	0.0029773	FALSE
0.0113555	0.0155434	FALSE
0.00540213	0.00366588	FALSE
0.0023152	0.00355467	FALSE
0.00848812	0.0110036	FALSE
0.00518106	0.00636975	FALSE
0.00319683	0.00277029	FALSE
0.0090378	0.0142178	FALSE
0.00314119	0.00367716	FALSE
0.00402293	0.00491906	FALSE
0.00550873	0.00693243	FALSE
0.00583926	0.0106278	FALSE
0.00148736	0.00300075	FALSE
0.00457174	0.00832655	FALSE
0.00302947	0.00753518	FALSE
0.00407601	0.00449124	FALSE
0.00715977	0.00915969	FALSE
0.00605827	0.00673455	FALSE
0.00165226	0.00306584	FALSE
0.0080392	0.0110036	FALSE
0.00434998	0.00636975	FALSE
0.0020924	0.00277029	FALSE
0.0178935	0.0142178	FALSE
0.00462479	0.00367716	FALSE
0.0066619	0.00491906	FALSE
0.00825764	0.00707118	FALSE
0.00484448	0.00666685	FALSE
0.00842279	0.00775707	FALSE
0.0110616	0.00842506	FALSE
0.00506301	0.00757508	FALSE
0.00737439	0.00677385	FALSE
0.00489657	0.0046066	FALSE
0.00363116	0.00461723	FALSE
0.0297095	0.01624	FALSE
0.00709727	0.00634647	FALSE
0.00434639	0.00483338	FALSE
0.012489	0.0133768	FALSE
0.00230998	0.00296864	FALSE
0.0118799	0.0131428	FALSE
0.0100099	0.00725668	FALSE
0.00406571	0.00416009	FALSE
0.00598868	0.00744239	FALSE
0.0130213	0.00937639	TRUE
0.00598835	0.00902862	FALSE
0.00390067	0.0069577	FALSE
0.00445006	0.00414113	FALSE
0.00851321	0.0118295	FALSE
0.00681057	0.00690828	FALSE
0.00230681	0.00314244	FALSE
0.0155409	0.0179458	FALSE
0.0036793	0.00485707	FALSE
0.00269083	0.00478969	FALSE
0.00801757	0.00838714	FALSE
0.00510708	0.00517587	FALSE
0.0092257	0.013817	FALSE
0.00219551	0.00326391	FALSE
0.00477523	0.00676931	FALSE
0.0089467	0.0122958	FALSE
0.00356614	0.00347295	FALSE
[truncated: 22,973 more rows]

## Sheet: ONT K. Pneumoniae
Observed	Predicted	is.true
0.0313588	0.0266772	FALSE
0.00594993	0.00655997	FALSE
0.00205815	0.00546073	FALSE
0.0123489	0.0178479	FALSE
0.00591251	0.00936126	FALSE
0.013509	0.0134036	FALSE
0.00841908	0.00834425	FALSE
0.0212161	0.0305332	FALSE
0.00512629	0.00684752	FALSE
0.00841908	0.00613658	FALSE
0.0106642	0.0143686	FALSE
0.0045276	0.00374181	FALSE
0.00501403	0.0053508	FALSE
0.0156782	0.020131	FALSE
0.00632367	0.0159401	FALSE
0.0160096	0.0147378	FALSE
0.0373681	0.0583153	FALSE
0.00680781	0.00860328	FALSE
0.0146938	0.00785403	FALSE
0.0026546	0.00294624	FALSE
0.0183579	0.0359768	FALSE
0.00471098	0.00872383	FALSE
0.0261347	0.0176066	FALSE
0.00650565	0.0034537	FALSE
0.00343938	0.00417345	FALSE
0.00448615	0.00234628	FALSE
0.0356649	0.0172861	FALSE
0.00661707	0.0130189	FALSE
0.00250477	0.00412771	FALSE
0.029646	0.015292	FALSE
0.00340161	0.00761218	FALSE
0.0446696	0.0707202	FALSE
0.00672847	0.00968511	FALSE
0.021411	0.0145141	FALSE
0.0217099	0.0320833	FALSE
0.00482027	0.00586927	FALSE
0.00183061	0.00483985	FALSE
0.0166997	0.0324371	FALSE
0.00283932	0.0110415	FALSE
0.00302476	0.0109266	FALSE
0.0559394	0.0532926	FALSE
0.00388364	0.00983664	FALSE
0.0126209	0.0101544	FALSE
0.0130316	0.0108349	FALSE
0.0124342	0.0258558	FALSE
0.00847616	0.0131434	FALSE
0.00466749	0.00675361	FALSE
0.0451813	0.0656434	FALSE
0.0132168	0.0238325	FALSE
0.0015681	0.00430434	FALSE
0.00227748	0.00487168	FALSE
0.00724205	0.00481446	FALSE
0.00649545	0.0277296	FALSE
0.00455428	0.00569522	FALSE
0.010265	0.0294305	FALSE
0.00279955	0.00282004	FALSE
0.00201568	0.00483933	FALSE
0.00533781	0.00414294	FALSE
0.0278089	0.0314335	FALSE
0.00268757	0.00423109	FALSE
0.00141844	0.00297939	FALSE
0.0221725	0.0207323	FALSE
0.002053	0.00326146	FALSE
0.00111982	0.00237999	FALSE
0.00921986	0.00763359	FALSE
0.00111982	0.00176295	FALSE
0.00619634	0.00391376	FALSE
0.00298619	0.0055533	FALSE
0.00108249	0.00237999	FALSE
0.010265	0.0100841	FALSE
0.00369541	0.00666396	FALSE
0.00171706	0.00394902	FALSE
0.0220231	0.0134161	FALSE
0.0305711	0.0303757	FALSE
0.00589772	0.011089	FALSE
0.0112729	0.0117208	FALSE
0.00806271	0.00578574	FALSE
0.0220978	0.0276969	FALSE
0.0216369	0.0345226	FALSE
0.00279788	0.00381822	FALSE
0.0161158	0.0106701	FALSE
0.00387958	0.0120314	FALSE
0.03182	0.05974	FALSE
0.01093	0.0123412	FALSE
0.0170086	0.0106164	FALSE
0.0304737	0.0445502	FALSE
0.00227527	0.00514854	FALSE
0.00615373	0.00744978	FALSE
0.0244284	0.0172156	FALSE
0.0127923	0.0145101	FALSE
0.00313281	0.00427927	FALSE
0.0389363	0.0337096	FALSE
0.00712341	0.00565377	FALSE
0.0057047	0.00582874	FALSE
0.00741984	0.00671706	FALSE
0.0273676	0.0319271	FALSE
0.0590889	0.0345226	FALSE
0.00357888	0.00381822	FALSE
0.00581569	0.0106701	FALSE
0.00682098	0.0108174	FALSE
0.0276566	0.0595561	FALSE
0.0130083	0.00974428	FALSE
0.0293668	0.036345	FALSE
0.0534789	0.0416725	FALSE
0.00566467	0.00762185	FALSE
0.0106585	0.0222485	FALSE
0.111616	0.0564903	FALSE
0.0163232	0.0172947	FALSE
0.0254165	0.0196075	FALSE
0.0183729	0.0130776	FALSE
0.0310439	0.0310527	FALSE
0.00767711	0.0146742	FALSE
0.00309321	0.0071039	FALSE
0.00257146	0.00559701	FALSE
0.00219838	0.00190029	FALSE
0.0118861	0.0122215	FALSE
0.025449	0.0166927	FALSE
0.0024205	0.00662844	FALSE
0.00305355	0.0107247	FALSE
0.00670291	0.0183958	FALSE
0.00130334	0.00435689	FALSE
0.00364936	0.0100916	FALSE
0.0027184	0.00718701	FALSE
0.00323974	0.01281	FALSE
0.00674015	0.0158263	FALSE
0.00733596	0.00569748	FALSE
0.00208535	0.00554852	FALSE
0.0361212	0.0317644	FALSE
0.00822969	0.0105757	FALSE
0.0123995	0.0421135	FALSE
0.0042821	0.00662794	FALSE
0.0174635	0.0151549	FALSE
0.0128463	0.0369377	FALSE
0.00610664	0.0127718	FALSE
0.0189529	0.0209637	FALSE
0.0140641	0.013276	FALSE
0.0960301	0.0438754	FALSE
0.00524612	0.00651042	FALSE
0.0813184	0.0248446	FALSE
0.00587754	0.0124223	FALSE
0.00479875	0.00531504	FALSE
0.00327357	0.00877631	FALSE
0.0120155	0.0155347	FALSE
0.00145078	0.00359808	FALSE
0.00502195	0.0112936	FALSE
0.095045	0.0491897	FALSE
0.00238078	0.00782549	FALSE
0.00245499	0.00533971	FALSE
0.00182265	0.0054614	FALSE
0.0116426	0.0258832	FALSE
0.0340199	0.0345226	FALSE
0.00141285	0.00381822	FALSE
0.00197055	0.0106701	FALSE
0.0108922	0.0212787	FALSE
0.00944238	0.0160338	FALSE
0.00275093	0.00543962	FALSE
0.00141253	0.00348891	FALSE
0.00223032	0.0051545	FALSE
0.0115233	0.0177616	FALSE
0.00297376	0.0133108	FALSE
0.00167274	0.00839906	FALSE
0.0133076	0.0167053	FALSE
0.00832497	0.00863667	FALSE
0.0266473	0.0316574	FALSE
0.0279853	0.00906275	FALSE
0.0106257	0.00884079	FALSE
0.0390474	0.00710431	FALSE
0.0274929	0.054116	FALSE
0.0146354	0.0181013	FALSE
0.0184986	0.0231427	FALSE
0.00887783	0.0143361	FALSE
0.00475465	0.0137644	FALSE
0.0336169	0.042809	FALSE
0.0155641	0.0219878	FALSE
0.0101408	0.017417	FALSE
0.00159727	0.00301645	FALSE
0.00583188	0.0096397	FALSE
0.00311897	0.0130098	FALSE
0.0160404	0.0306306	FALSE
0.00586663	0.0116023	FALSE
0.00504975	0.00790414	FALSE
0.0191965	0.0487966	FALSE
0.00378732	0.00591221	FALSE
0.00319299	0.0054186	FALSE
0.00107671	0.0031067	FALSE
0.00412119	0.0170295	FALSE
0.00256144	0.0109986	FALSE
0.0239439	0.0376634	FALSE
0.00419482	0.005506	FALSE
0.00541885	0.0185362	FALSE
0.00849942	0.00933134	FALSE
0.0173329	0.0160234	FALSE
0.00668077	0.0170213	FALSE
0.00415692	0.00682354	FALSE
0.00185577	0.00349065	FALSE
0.00408178	0.00400874	FALSE
0.00411889	0.00923982	FALSE
0.00374782	0.00660303	FALSE
0.00330143	0.00759997	FALSE
0.0136509	0.0366632	TRUE
0.00304177	0.00975505	FALSE
0.0219964	0.0421461	TRUE
0.00619459	0.00887293	FALSE
0.0272636	0.0108521	FALSE
0.0130178	0.0195769	FALSE
0.0382376	0.0392879	FALSE
0.00140934	0.0103026	FALSE
0.0539238	0.0364286	TRUE
0.0126094	0.0067825	FALSE
0.00856698	0.00888571	FALSE
0.0134965	0.0164313	FALSE
0.00723026	0.00751955	FALSE
0.00329996	0.0192343	FALSE
0.00326288	0.00893044	FALSE
0.00393029	0.00688902	FALSE
0.074861	0.0535015	FALSE
0.0152009	0.00775112	FALSE
0.0190939	0.0265341	FALSE
0.0239137	0.00684392	TRUE
0.00185316	0.00483985	FALSE
0.0299841	0.0324371	FALSE
0.00670842	0.0110415	FALSE
0.0155277	0.0145141	FALSE
0.0179736	0.0320833	FALSE
0.00233472	0.00586927	FALSE
0.00515006	0.00380355	FALSE
0.0128196	0.0224016	FALSE
0.0073731	0.00484102	FALSE
0.0110029	0.00524879	FALSE
0.0032601	0.00229559	FALSE
0.0102619	0.0151135	FALSE
0.00418565	0.00872383	FALSE
0.00788977	0.0176066	FALSE
0.010816	0.0034537	FALSE
0.00351852	0.00607407	FALSE
0.00844444	0.00774074	FALSE
0.00951852	0.0135556	FALSE
0.00640741	0.0107037	FALSE
0.00748148	0.00677778	FALSE
0.00985185	0.0175185	FALSE
0.00318495	0.00462929	FALSE
0.0202207	0.0218873	FALSE
0.00511073	0.00607362	FALSE
0.00466632	0.00485149	FALSE
0.0164803	0.0158507	FALSE
0.00199985	0.0039997	FALSE
0.00370343	0.00651804	FALSE
0.0088512	0.0162951	FALSE
0.0100733	0.010814	FALSE
0.00403569	0.00490225	FALSE
0.00311007	0.00256897	FALSE
0.0109223	0.0138819	FALSE
0.00544122	0.00701309	FALSE
0.0176562	0.0605266	FALSE
0.00603346	0.00701192	FALSE
0.00736464	0.0145141	FALSE
0.0141742	0.0320833	FALSE
0.00199845	0.00586927	FALSE
0.00555124	0.00705795	FALSE
0.0035898	0.011251	FALSE
0.00236853	0.00399548	FALSE
0.00222025	0.00348891	FALSE
0.00129515	0.0051545	FALSE
0.0105092	0.0177616	FALSE
0.0320456	0.0133108	FALSE
0.00347839	0.00839906	FALSE
0.00370041	0.0167053	FALSE
0.0013689	0.00492764	FALSE
0.0180547	0.0370228	FALSE
0.00262681	0.0177717	FALSE
0.0782319	0.0332122	FALSE
0.00395783	0.00408317	FALSE
0.00377289	0.00499136	FALSE
0.00466045	0.00626721	FALSE
0.000887705	0.00321633	FALSE
0.0146101	0.0363868	FALSE
0.0107252	0.010693	FALSE
0.0240763	0.034151	FALSE
0.00318059	0.00963953	FALSE
0.0201561	0.0163644	FALSE
0.0321018	0.028304	FALSE
0.0145715	0.020754	FALSE
0.0106501	0.0171115	FALSE
0.0124991	0.00548237	FALSE
0.00395681	0.00491741	FALSE
0.00258809	0.00699854	FALSE
0.0221097	0.0351777	FALSE
0.00403002	0.00838084	FALSE
0.0111251	0.00785403	FALSE
0.00162626	0.00294624	FALSE
0.0194781	0.0359768	TRUE
0.00447188	0.00503495	FALSE
0.0617193	0.0277915	FALSE
0.00362185	0.00430568	FALSE
0.00554201	0.00571391	FALSE
0.0101973	0.00513377	FALSE
0.067243	0.0218103	FALSE
0.01607	0.0239576	FALSE
0.00269681	0.0028735	FALSE
0.00653885	0.00847668	FALSE
0.00601987	0.0123553	FALSE
0.0193522	0.0186456	FALSE
0.00557669	0.00854356	FALSE
0.00469033	0.0109408	FALSE
0.0158437	0.0263943	FALSE
0.00214204	0.00435941	FALSE
0.00225258	0.00369377	FALSE
0.00483752	0.00709657	FALSE
0.0258124	0.023435	FALSE
0.010709	0.0134978	FALSE
0.00498523	0.00907414	FALSE
0.00812408	0.0258514	FALSE
0.0122955	0.00492764	FALSE
0.0151386	0.0370228	FALSE
0.0148802	0.0177717	FALSE
0.0036177	0.0176884	FALSE
0.00132895	0.00357977	FALSE
0.00158736	0.00491331	FALSE
0.0112953	0.0119283	FALSE
0.021963	0.0178735	FALSE
0.0171275	0.00691755	FALSE
0.00335905	0.00753227	FALSE
0.0256912	0.0213697	FALSE
0.00465099	0.00841804	FALSE
0.00435473	0.0163487	FALSE
0.00184522	0.00394878	FALSE
0.00837731	0.00989039	FALSE
0.00184461	0.00808139	FALSE
0.0229469	0.0396482	FALSE
0.00682506	0.0133579	FALSE
0.00372611	0.00533395	FALSE
0.0132074	0.015565	FALSE
0.00239799	0.00631107	FALSE
0.00225042	0.00550638	FALSE
0.0156423	0.0217266	FALSE
0.0100716	0.0166571	FALSE
0.00604965	0.0121485	FALSE
0.0246413	0.0401431	FALSE
0.0012542	0.00734398	FALSE
0.00446231	0.00380355	FALSE
0.0160791	0.0224016	FALSE
0.00180705	0.00484102	FALSE
0.00154844	0.00571391	FALSE
0.00357617	0.00513377	FALSE
0.0134567	0.0218103	FALSE
0.0696431	0.0234594	FALSE
0.0109497	0.00461105	FALSE
0.0046822	0.00555529	FALSE
0.00228555	0.00481446	FALSE
0.0709994	0.0277296	FALSE
0.00530836	0.00569522	FALSE
0.0239938	0.0332122	FALSE
0.0105411	0.00408317	FALSE
0.00851393	0.00499136	FALSE
0.0161802	0.0128004	FALSE
0.012347	0.0039415	FALSE
0.0187601	0.0388184	FALSE
0.0185349	0.0181013	FALSE
0.0190139	0.0231427	FALSE
0.00766453	0.0143361	FALSE
0.00825411	0.0137644	FALSE
0.0274891	0.042809	FALSE
0.00902793	0.0219878	FALSE
0.00943188	0.0179083	FALSE
0.00696338	0.00472092	FALSE
0.00497384	0.00719454	FALSE
0.00246768	0.004879	FALSE
0.00607712	0.0212996	FALSE
0.00228353	0.00477695	FALSE
0.00637036	0.00705795	FALSE
0.00309313	0.011251	FALSE
0.00139927	0.00399548	FALSE
0.00250359	0.00417345	FALSE
0.0014727	0.00234628	FALSE
0.0102721	0.0172861	FALSE
0.0212069	0.0130189	FALSE
0.00438128	0.00412771	FALSE
0.0154265	0.015292	FALSE
0.0478242	0.0186301	FALSE
0.0669317	0.0568658	FALSE
0.0369266	0.0102616	FALSE
0.0102304	0.0216095	FALSE
0.0164495	0.00945109	FALSE
0.00585118	0.00561428	FALSE
0.0206034	0.0109639	FALSE
0.0221854	0.015195	FALSE
0.00419426	0.00676968	FALSE
0.0138705	0.00901398	FALSE
0.0162987	0.0163723	FALSE
0.00871965	0.00717439	FALSE
0.0238025	0.0306821	FALSE
0.00710029	0.0060334	FALSE
0.0040468	0.00952836	FALSE
0.0637186	0.0329998	FALSE
0.022147	0.0151939	FALSE
0.00779928	0.00996983	FALSE
0.0815245	0.0391803	FALSE
0.010632	0.00798322	FALSE
0.00224413	0.00526083	FALSE
0.0175084	0.014145	FALSE
0.00790819	0.00691095	FALSE
0.0171038	0.0305282	FALSE
0.00919151	0.00614204	FALSE
0.0993787	0.0457696	FALSE
0.0115078	0.0178675	FALSE
0.0284486	0.0275568	FALSE
0.00235234	0.0026622	FALSE
0.0229353	0.0104232	FALSE
0.0116497	0.0120314	FALSE
0.0317519	0.05974	FALSE
0.00676197	0.0123412	FALSE
0.00756713	0.0145141	FALSE
0.0216361	0.0320833	FALSE
0.00124894	0.00586927	FALSE
0.00896136	0.00534921	FALSE
0.0322462	0.032388	TRUE
0.00859409	0.00733743	FALSE
0.0231311	0.034038	FALSE
0.00422235	0.00845605	FALSE
0.00275371	0.00870821	FALSE
0.0236085	0.0334131	FALSE
0.00304744	0.00926405	FALSE
0.0125569	0.0170371	FALSE
0.0124449	0.0101135	FALSE
0.0156755	0.0286361	FALSE
0.00282673	0.00428192	FALSE
0.0111906	0.00524879	FALSE
0.00337553	0.00229559	FALSE
0.013392	0.0151135	FALSE
0.0181225	0.0109986	FALSE
0.0331267	0.0376634	FALSE
0.00605305	0.005506	FALSE
0.0148942	0.0221161	FALSE
0.0332	0.00890365	FALSE
0.0128031	0.0148498	FALSE
0.0191496	0.0300665	FALSE
0.0259364	0.00738446	FALSE
0.00300818	0.00348154	FALSE
0.0129494	0.0075808	FALSE
0.00634629	0.0116491	FALSE
0.00278797	0.00627161	FALSE
0.00634629	0.00637964	FALSE
0.0322084	0.0154573	FALSE
0.0147102	0.00761207	FALSE
0.0100851	0.0388179	FALSE
0.001907	0.00491889	FALSE
0.00205369	0.00472054	FALSE
0.00296943	0.00993246	FALSE
0.00186964	0.00255715	FALSE
0.0337635	0.0348637	FALSE
0.0129751	0.0158646	TRUE
0.0418209	0.0421994	FALSE
0.00322545	0.00768196	FALSE
0.0141826	0.0357242	FALSE
0.00230879	0.0076966	FALSE
0.00956499	0.00616242	FALSE
0.00197889	0.00386277	FALSE
0.00293169	0.00277417	FALSE
0.0124963	0.033571	FALSE
0.00201517	0.00344411	FALSE
0.0105522	0.0174404	TRUE
0.00410362	0.0038105	FALSE
0.00252812	0.00249148	FALSE
0.00721797	0.0116147	FALSE
0.00388378	0.00223501	FALSE
0.00894002	0.00861027	FALSE
0.0113582	0.0149855	FALSE
0.00828051	0.00611879	FALSE
0.00234467	0.00343948	FALSE
0.00871923	0.00417701	FALSE
0.010954	0.0182037	FALSE
0.0145809	0.018314	FALSE
0.0106243	0.0114489	FALSE
0.0193069	0.0273091	FALSE
0.0166978	0.0290256	FALSE
0.00303929	0.00301416	FALSE
0.00373503	0.00761754	FALSE
0.00512408	0.0123553	FALSE
0.013652	0.0186456	FALSE
0.00596589	0.00854356	FALSE
0.00559988	0.0109408	FALSE
0.0347339	0.0263943	FALSE
0.00355025	0.00435941	FALSE
0.00230541	0.00377585	FALSE
0.00435467	0.00429116	FALSE
0.0109782	0.0207125	FALSE
0.0146375	0.018164	FALSE
0.00859955	0.010909	FALSE
0.0302631	0.0483989	FALSE
0.0594154	0.0427303	FALSE
0.00340248	0.00372161	FALSE
0.00793912	0.00967686	FALSE
0.0072424	0.0120314	FALSE
0.0386627	0.05974	FALSE
0.0102052	0.0123412	FALSE
0.0104974	0.0106164	FALSE
0.0396123	0.0445502	TRUE
0.00142648	0.00514854	FALSE
0.00672884	0.00537575	FALSE
0.0189431	0.0108978	FALSE
0.0180655	0.00998354	FALSE
0.00288901	0.00413238	FALSE
0.0235144	0.0197111	FALSE
0.0100567	0.00369355	FALSE
0.00201112	0.00468017	FALSE
0.0038394	0.00493377	FALSE
0.0139315	0.0225017	FALSE
0.00841012	0.00774649	FALSE
0.00665497	0.00495683	FALSE
0.0266199	0.0248994	FALSE
0.00804446	0.0191933	FALSE
0.0182463	0.0147898	FALSE
0.147323	0.126042	FALSE
0.00778594	0.0209876	TRUE
0.00668933	0.00513162	FALSE
0.00219322	0.00557562	FALSE
0.00127891	0.00265175	FALSE
0.0161508	0.0342263	FALSE
0.00248474	0.00404517	FALSE
0.00178995	0.00744978	FALSE
0.00489498	0.0172156	FALSE
0.00810959	0.0145101	FALSE
0.00168037	0.00427927	FALSE
0.0367854	0.0337096	FALSE
0.00244749	0.00565377	FALSE
0.0041271	0.00560226	FALSE
0.00803506	0.00840743	FALSE
0.0163988	0.0215025	FALSE
0.00744988	0.00614204	FALSE
0.0127817	0.0457696	FALSE
0.0180404	0.0178675	FALSE
0.0158834	0.0155749	FALSE
0.00434513	0.00330058	FALSE
0.00463724	0.00520086	FALSE
0.00372439	0.00481446	FALSE
0.0159565	0.0277296	FALSE
0.0112097	0.00569522	FALSE
0.0241659	0.0332122	FALSE
0.00215376	0.00408317	FALSE
0.00857852	0.00499136	FALSE
0.00456288	0.00993246	FALSE
0.00204417	0.00255715	FALSE
0.0313926	0.0348637	FALSE
0.00339453	0.00701309	FALSE
0.0359163	0.0605266	FALSE
0.00536555	0.00701192	FALSE
0.0168972	0.0182997	FALSE
0.0556549	0.0611966	FALSE
0.0181015	0.00855466	FALSE
0.0109842	0.00707168	FALSE
0.00547385	0.00841523	FALSE
0.00839324	0.0464193	FALSE
0.00550974	0.00614204	FALSE
0.076735	0.0457696	FALSE
0.00996132	0.0178675	FALSE
0.0159402	0.0332122	FALSE
0.00397593	0.00408317	FALSE
0.00320992	0.00499136	FALSE
0.004851	0.00780826	FALSE
0.0015319	0.00460335	FALSE
0.0335558	0.0350835	FALSE
0.116281	0.067296	FALSE
0.00397448	0.00504472	FALSE
0.00893345	0.0152956	FALSE
0.0145123	0.0261076	FALSE
0.00280766	0.0059183	FALSE
0.00907931	0.0183354	FALSE
0.00732801	0.0104119	FALSE
0.0304787	0.0500672	FALSE
0.00616136	0.00603301	FALSE
0.00630558	0.0252001	FALSE
0.0188439	0.0201916	FALSE
0.00280653	0.00611176	FALSE
0.00991398	0.0247973	FALSE
0.0196093	0.0346567	FALSE
0.00605044	0.00795055	FALSE
0.00266054	0.00637802	FALSE
0.0134849	0.0251841	FALSE
0.00754428	0.0101684	FALSE
0.0021503	0.00670603	FALSE
0.0290109	0.0431883	FALSE
0.00375392	0.00408193	FALSE
0.000801574	0.00377585	FALSE
0.00291481	0.00429116	FALSE
0.0218611	0.0207125	FALSE
0.0128981	0.018164	TRUE
0.0114771	0.010909	FALSE
0.0794287	0.0483989	FALSE
0.0217859	0.0238325	FALSE
0.0045539	0.00430434	FALSE
0.00331524	0.00487168	FALSE
0.0071015	0.00481446	FALSE
0.030846	0.0277296	FALSE
0.00411523	0.00569522	FALSE
0.0244355	0.0332122	FALSE
0.00418791	0.00408317	FALSE
0.00706482	0.00499136	FALSE
0.00768278	0.00993246	FALSE
0.00786484	0.00255715	FALSE
0.024432	0.0348637	FALSE
0.00698919	0.0158646	FALSE
0.0421535	0.0421994	FALSE
0.00829966	0.00768196	FALSE
0.0618061	0.0357242	FALSE
0.0129582	0.0076966	FALSE
0.00917264	0.00616242	FALSE
0.0074252	0.0128004	FALSE
0.00287545	0.0039415	FALSE
0.0430953	0.0388184	FALSE
0.0115737	0.013208	FALSE
0.00804338	0.0122719	FALSE
0.010773	0.010477	FALSE
0.0198719	0.0228606	FALSE
0.0172514	0.0318863	FALSE
0.0138666	0.0100992	FALSE
0.0029476	0.00511924	FALSE
0.0464338	0.0659274	FALSE
0.0173217	0.0107023	FALSE
0.0289955	0.0182997	FALSE
0.0628297	0.0611966	FALSE
0.00280132	0.00855466	FALSE
0.0078196	0.00649321	FALSE
0.00301873	0.00497647	FALSE
0.0188762	0.0412872	FALSE
0.0236364	0.0345226	FALSE
0.00196364	0.00381822	FALSE
0.00618182	0.0106701	FALSE
0.0077804	0.0109267	FALSE
0.0236321	0.0321748	FALSE
0.00563534	0.00623894	FALSE
0.00817974	0.0051599	FALSE
0.00261752	0.00615068	FALSE
0.0078889	0.0150575	FALSE
0.0170471	0.00614204	FALSE
0.0506688	0.0457696	FALSE
0.00621547	0.0178675	FALSE
0.00879424	0.0332122	FALSE
0.00148993	0.00408317	FALSE
0.00599608	0.00499136	FALSE
0.0124991	0.00993246	FALSE
0.00134438	0.00255715	FALSE
0.0142432	0.0348637	FALSE
0.0092273	0.00701309	FALSE
0.045083	0.0605266	FALSE
0.00755622	0.00701192	FALSE
0.0051949	0.0109266	FALSE
0.0308061	0.0532926	FALSE
0.0185273	0.00983664	FALSE
0.00900868	0.0101544	FALSE
0.0193614	0.0108349	FALSE
0.0175451	0.0258558	FALSE
0.0211777	0.0131434	FALSE
0.00563043	0.00675361	FALSE
0.0192161	0.0656434	FALSE
0.0378791	0.0427303	FALSE
0.00105321	0.00372161	FALSE
0.00457599	0.00967686	FALSE
0.00707984	0.0109267	FALSE
0.0210217	0.0321748	FALSE
0.00312239	0.00623894	FALSE
0.00497332	0.00524879	FALSE
0.0022144	0.00229559	FALSE
0.00747813	0.0151135	FALSE
0.0448195	0.0120531	FALSE
0.0548358	0.0379854	FALSE
0.00279441	0.00626711	FALSE
0.0862244	0.0535068	FALSE
0.0179997	0.012777	FALSE
0.00402816	0.00897724	FALSE
0.0523661	0.0380979	FALSE
0.0161489	0.00909805	FALSE
0.00370155	0.00571828	FALSE
0.0302656	0.0352646	FALSE
0.0137901	0.00796762	FALSE
0.00725795	0.00468565	FALSE
0.010233	0.0145655	FALSE
0.0118296	0.00565835	FALSE
0.0253647	0.024221	FALSE
0.0385997	0.032213	FALSE
0.00330129	0.00505763	FALSE
0.00319245	0.00511348	FALSE
0.00199514	0.00356636	FALSE
0.0310153	0.0337831	FALSE
0.00297457	0.00468234	FALSE
0.00181376	0.00546045	FALSE
0.0157435	0.0242683	FALSE
0.00888744	0.0115318	FALSE
0.0180236	0.011214	FALSE
0.00892112	0.0165764	FALSE
0.00975521	0.0154585	FALSE
0.00500453	0.00719651	FALSE
0.00210335	0.006131	FALSE
0.104189	0.0747424	FALSE
0.0197926	0.0624955	FALSE
0.00489379	0.00543754	FALSE
0.0214602	0.0130863	TRUE
0.00384253	0.00953382	FALSE
0.00445878	0.00616255	FALSE
0.00358878	0.0240702	FALSE
0.00558113	0.0107636	FALSE
0.0202588	0.0221071	FALSE
0.0272533	0.0332331	FALSE
0.00250063	0.0032617	FALSE
0.0122857	0.0136629	FALSE
0.00369659	0.00507375	FALSE
0.00674084	0.00268184	FALSE
0.00587105	0.0089153	FALSE
0.00275432	0.00253688	FALSE
0.0117783	0.00489255	FALSE
0.0133367	0.00884282	FALSE
0.00315297	0.00453013	FALSE
0.00786431	0.0142065	FALSE
0.0364585	0.0142065	FALSE
0.0217809	0.0240641	FALSE
0.0157649	0.0152937	FALSE
0.00329794	0.00449389	FALSE
0.00217446	0.0114884	FALSE
0.00680642	0.00699854	FALSE
0.0234604	0.0351777	FALSE
0.00709605	0.00838084	FALSE
0.00148427	0.00649321	FALSE
0.00104985	0.00497647	FALSE
0.0379394	0.0412872	TRUE
0.00930182	0.0239576	FALSE
0.000687683	0.0028735	FALSE
0.00188208	0.00847668	FALSE
0.00644157	0.0149622	FALSE
0.0369486	0.0365463	FALSE
0.00759961	0.0161829	FALSE
0.00448739	0.0132096	FALSE
0.0232331	0.0262964	FALSE
0.00513878	0.00945198	FALSE
0.0128089	0.0178964	FALSE
0.0146905	0.0244662	FALSE
0.00448674	0.00774037	FALSE
0.0104932	0.018539	FALSE
0.0122662	0.0214825	FALSE
0.00224337	0.00330501	FALSE
0.00586171	0.0126749	FALSE
0.0109636	0.0183038	FALSE
0.00394399	0.00911746	FALSE
0.0142904	0.0219595	FALSE
0.00361781	0.00347735	FALSE
0.00444991	0.00349474	FALSE
0.0168511	0.00492328	FALSE
0.0109568	0.028002	FALSE
0.00430317	0.0040907	FALSE
0.00683445	0.00783308	FALSE
0.00654517	0.0199905	FALSE
0.00556881	0.00723413	FALSE
0.00719502	0.00697193	FALSE
0.0900644	0.0597331	FALSE
0.00188011	0.00805338	FALSE
0.0430555	0.0421461	FALSE
0.014388	0.00887293	FALSE
0.0028559	0.0108521	FALSE
0.00404888	0.0109267	FALSE
0.0424409	0.0321748	FALSE
0.0104475	0.00623894	FALSE
0.00506018	0.0051599	FALSE
0.0135179	0.00615068	FALSE
0.00296382	0.0150575	FALSE
0.0470907	0.00614204	FALSE
0.125443	0.0457696	FALSE
0.0339357	0.0178675	FALSE
0.021465	0.0155749	FALSE
0.00361363	0.00330058	FALSE
0.00386658	0.00520086	FALSE
0.000542005	0.004879	FALSE
0.00520325	0.0212996	FALSE
0.000758808	0.00477695	FALSE
0.00848743	0.00705795	FALSE
0.00418954	0.011251	FALSE
0.000577868	0.00399548	FALSE
0.00111958	0.00379468	FALSE
0.00220304	0.0034125	FALSE
0.0117736	0.0147054	FALSE
0.0221749	0.0185763	FALSE
0.00971505	0.0109026	FALSE
0.0110152	0.0354239	FALSE
0.0185259	0.0427303	FALSE
0.00126395	0.00372161	FALSE
0.0171175	0.00967686	FALSE
0.0079792	0.0122711	FALSE
0.0152724	0.036526	FALSE
0.00393544	0.00770253	FALSE
0.0187378	0.0407155	FALSE
0.00173298	0.00781846	FALSE
0.00750957	0.00853511	FALSE
0.0101812	0.0279253	FALSE
0.00180518	0.00668127	FALSE
0.00209401	0.00579624	FALSE
0.011154	0.0136047	FALSE
0.00180486	0.00464637	FALSE
0.0145472	0.0330297	FALSE
0.0127025	0.0345226	FALSE
0.00104652	0.00381822	FALSE
0.00414998	0.0106701	FALSE
0.00992278	0.0195769	FALSE
0.0203507	0.0392879	FALSE
0.0144692	0.0103026	FALSE
0.0147558	0.0154795	FALSE
0.00533949	0.00841674	FALSE
0.00256151	0.00548234	FALSE
0.00227265	0.00699854	FALSE
0.0200931	0.0351777	FALSE
0.00519462	0.00838084	FALSE
0.00403982	0.00733933	FALSE
0.00162314	0.00402513	FALSE
0.0563411	0.0391316	FALSE
0.00919748	0.0153149	FALSE
0.0125158	0.0252608	FALSE
0.00959423	0.00954281	FALSE
0.00678088	0.0072886	FALSE
0.0123354	0.0450636	FALSE
0.0522994	0.0196253	FALSE
0.0130559	0.00929884	FALSE
0.0268331	0.0506289	FALSE
0.00288527	0.00535599	FALSE
0.00634531	0.00744978	FALSE
0.017017	0.0172156	TRUE
0.0105275	0.0145101	FALSE
0.00872481	0.00427927	FALSE
0.0207665	0.0337096	FALSE
0.00904928	0.00565377	FALSE
0.00313627	0.0054186	FALSE
0.00436193	0.0031067	FALSE
0.0137347	0.0170295	FALSE
0.00846969	0.0158646	FALSE
0.013948	0.0421994	FALSE
0.0142723	0.00768196	FALSE
0.00937072	0.0357242	FALSE
0.0120017	0.0076966	FALSE
0.00418078	0.00616242	FALSE
0.00897265	0.010108	FALSE
0.00234226	0.00595904	FALSE
0.0317826	0.0341678	FALSE
0.00284654	0.00733983	FALSE
0.0120708	0.0299534	FALSE
0.00443195	0.0114645	FALSE
0.00558458	0.0101544	FALSE
0.00403531	0.0108349	FALSE
0.0242839	0.0258558	FALSE
0.00389119	0.0131434	FALSE
0.0110971	0.00675361	FALSE
0.18094	0.0656434	FALSE
0.0218323	0.0330323	FALSE
0.00111684	0.00583848	FALSE
0.00554815	0.00602507	FALSE
0.0066986	0.00993246	FALSE
0.00136853	0.00255715	FALSE
0.0182591	0.0348637	FALSE
0.00734579	0.0158646	FALSE
0.0193007	0.0421994	FALSE
0.00478917	0.00768196	FALSE
0.00982934	0.0357242	FALSE
0.00180024	0.0076966	FALSE
0.00824512	0.00616242	FALSE
0.0071642	0.0102183	FALSE
0.00313209	0.00411403	FALSE
0.0153364	0.0303777	FALSE
0.0109427	0.0265816	FALSE
0.00230373	0.00548798	FALSE
0.00233973	0.00588168	FALSE
0.00467912	0.0102183	FALSE
0.00147572	0.00411403	FALSE
0.0102221	0.0303777	FALSE
0.0290413	0.0345226	FALSE
0.00154743	0.00381822	FALSE
0.0046063	0.0106701	FALSE
0.00323881	0.0141367	FALSE
0.0254067	0.0484737	FALSE
0.0106161	0.0120405	FALSE
0.025045	0.0225261	FALSE
0.0184959	0.0195394	FALSE
0.0063692	0.00852825	FALSE
0.00536164	0.00824037	FALSE
0.020403	0.00780856	FALSE
0.00187118	0.00377834	FALSE
0.00593739	0.00550558	FALSE
0.0252969	0.0146815	FALSE
0.00161929	0.00280677	FALSE
0.0170925	0.013674	FALSE
0.130515	0.0345088	FALSE
0.00575747	0.00852825	FALSE
0.00284254	0.00787997	FALSE
0.00885147	0.00302245	FALSE
0.00942717	0.0171632	FALSE
0.0072654	0.0158646	FALSE
0.0526562	0.0421994	FALSE
0.0197101	0.00768196	FALSE
0.0259287	0.0357242	FALSE
0.0103571	0.0076966	FALSE
0.0108606	0.00616242	FALSE
0.00456654	0.0102183	FALSE
0.0040991	0.00411403	FALSE
0.0257093	0.0303777	FALSE
0.0265713	0.0345226	FALSE
0.00287646	0.00381822	FALSE
0.0038113	0.0106701	FALSE
0.0049254	0.0109267	FALSE
0.0217509	0.0321748	FALSE
0.00456588	0.00623894	FALSE
0.00388252	0.00524879	FALSE
0.00237265	0.00229559	FALSE
0.0123306	0.0151135	FALSE
0.0180086	0.0109986	FALSE
0.049353	0.0376634	FALSE
0.00291157	0.005506	FALSE
0.0350083	0.034038	FALSE
0.0117892	0.00845605	FALSE
0.00449285	0.00870821	FALSE
0.0292574	0.0334131	FALSE
0.026993	0.00926405	FALSE
0.0116455	0.0170371	FALSE
0.0277788	0.0190235	FALSE
0.0626011	0.0361975	FALSE
0.0258742	0.00742062	FALSE
0.010636	0.0154795	FALSE
0.00743802	0.00841674	FALSE
0.00114984	0.00548234	FALSE
0.00111379	0.004879	FALSE
0.0042755	0.0212996	FALSE
0.00294614	0.00477695	FALSE
0.00222709	0.00380355	FALSE
0.00456195	0.0224016	FALSE
0.00129315	0.00484102	FALSE
0.00272969	0.00524879	FALSE
0.00208318	0.00229559	FALSE
0.151893	0.0151135	FALSE
0.0115648	0.00701309	FALSE
0.181338	0.0605266	FALSE
0.00976906	0.00701192	FALSE
0.0137193	0.0182997	FALSE
0.0641072	0.0611966	FALSE
0.0097328	0.00855466	FALSE
0.00502711	0.00649321	FALSE
0.00466803	0.00497647	FALSE
0.0552264	0.0412872	FALSE
0.069046	0.0234594	FALSE
0.00624753	0.00461105	FALSE
0.00725288	0.00555529	FALSE
0.00649747	0.00481446	FALSE
0.0897799	0.0277296	FALSE
0.00552823	0.00569522	FALSE
0.0067473	0.0332122	FALSE
0.00337365	0.00408317	FALSE
0.0028353	0.00499136	FALSE
0.015325	0.0102183	FALSE
0.00236873	0.00411403	FALSE
0.0118796	0.0303777	FALSE
0.0188375	0.0265816	FALSE
0.00340868	0.00548798	FALSE
0.00570506	0.00588168	FALSE
0.00581166	0.0102183	FALSE
0.00373094	0.00411403	FALSE
0.0303857	0.0303777	FALSE
0.0133778	0.032213	FALSE
0.00609712	0.00505763	FALSE
0.00681443	0.00511348	FALSE
0.0179673	0.0119283	FALSE
0.00745947	0.0178735	FALSE
0.0181107	0.00691755	FALSE
0.00451872	0.00753227	FALSE
0.0148114	0.0213697	FALSE
0.00416009	0.00841804	FALSE
0.0076741	0.0388179	FALSE
0.00147027	0.00491889	FALSE
0.00136269	0.00472054	FALSE
0.0048756	0.0102183	FALSE
0.00103965	0.00411403	FALSE
0.0129777	0.0303777	FALSE
0.0181382	0.0268589	FALSE
0.00146969	0.0051305	FALSE
0.0122952	0.00843795	FALSE
0.0125453	0.0164313	FALSE
0.00853077	0.00751955	FALSE
0.0131904	0.0192343	FALSE
0.0371698	0.00893044	FALSE
0.0127603	0.00688902	FALSE
0.0294634	0.0535015	FALSE
0.00322558	0.00492764	FALSE
0.020357	0.0370228	TRUE
0.0484195	0.0177717	FALSE
0.0142637	0.0176884	FALSE
0.00272372	0.00357977	FALSE
0.00437229	0.00491331	FALSE
0.0075972	0.0146412	FALSE
0.00817058	0.0170524	FALSE
0.0100699	0.00723048	FALSE
0.0114675	0.00918181	FALSE
0.0319298	0.018752	FALSE
0.00824225	0.00627035	FALSE
0.0522035	0.0294119	FALSE
0.0147976	0.00846069	FALSE
0.0130419	0.0100159	FALSE
0.0604085	0.0261548	FALSE
0.0064493	0.00809879	FALSE
0.0076675	0.00453356	FALSE
0.0260754	0.0110475	FALSE
0.00175508	0.0060397	FALSE
0.0899029	0.0395164	TRUE
0.00336664	0.00733983	FALSE
0.0152215	0.0299534	FALSE
0.0248558	0.0114645	FALSE
0.0198396	0.0101544	FALSE
0.00952586	0.0108349	FALSE
0.0358473	0.0258558	FALSE
0.0699756	0.0131434	FALSE
0.00522848	0.00675361	FALSE
0.0325885	0.0656434	FALSE
0.113443	0.0427303	FALSE
0.00247082	0.00372161	FALSE
0.00755568	0.00967686	FALSE
0.011563	0.0109267	FALSE
0.0522661	0.0321748	FALSE
0.00508341	0.00623894	FALSE
0.00468946	0.00821992	FALSE
0.00214784	0.00476911	FALSE
0.00798282	0.0155917	TRUE
0.0149617	0.0120354	FALSE
0.0176104	0.0120969	FALSE
0.00239817	0.00848254	FALSE
0.00862624	0.00912138	FALSE
0.0271315	0.0210817	FALSE
0.00379412	0.00514145	FALSE
0.0115971	0.0101189	FALSE
0.0277042	0.0143721	FALSE
0.0099864	0.0113829	FALSE
0.0112738	0.01675	FALSE
0.00737268	0.0035395	FALSE
0.00844637	0.00399959	FALSE
0.0143067	0.00699854	FALSE
0.0441361	0.0351777	FALSE
0.00840516	0.00838084	FALSE
0.00354077	0.00707168	FALSE
0.012196	0.00841523	FALSE
0.0429185	0.0464193	FALSE
0.00221706	0.00678171	FALSE
0.0711604	0.0437105	FALSE
0.00261041	0.00754428	FALSE
0.028029	0.0146458	FALSE
0.00800829	0.0184854	FALSE
0.0334632	0.027537	FALSE
0.0130492	0.0103546	FALSE
0.0134425	0.025817	TRUE
0.0128347	0.0101287	FALSE
0.0128338	0.0178964	FALSE
0.0275623	0.0244662	FALSE
0.00543381	0.00774037	FALSE
0.0104386	0.018539	FALSE
0.0139063	0.0214825	FALSE
0.00489758	0.00330501	FALSE
0.007114	0.0126749	FALSE
0.0147285	0.0183038	FALSE
0.00622028	0.00911746	FALSE
0.0103645	0.0219595	FALSE
0.00536097	0.00347735	FALSE
0.00257327	0.00349474	FALSE
0.00760986	0.00427478	FALSE
0.00728832	0.0328957	FALSE
0.0056806	0.0053544	FALSE
0.0109325	0.00864223	FALSE
0.0157914	0.0330968	FALSE
0.0131476	0.0114562	FALSE
0.0165744	0.00812135	FALSE
0.00928737	0.00619302	FALSE
0.0190034	0.0527014	FALSE
0.00725129	0.0181013	FALSE
0.0141097	0.0231427	FALSE
0.00503661	0.0143361	FALSE
0.0113592	0.0137644	FALSE
0.0077871	0.042809	FALSE
0.00653688	0.0219878	FALSE
0.0206808	0.0217373	FALSE
0.00278601	0.00478533	FALSE
0.00239311	0.00645012	FALSE
0.0213518	0.0119283	FALSE
0.0155318	0.0178735	FALSE
0.00910487	0.00691755	FALSE
0.0033563	0.00753227	FALSE
0.0187096	0.0213697	FALSE
0.00299925	0.00841804	FALSE
0.0228141	0.0282267	FALSE
0.00264201	0.00398501	FALSE
0.00806884	0.0125337	FALSE
0.00549725	0.0109267	FALSE
0.0481188	0.0321748	FALSE
0.00628257	0.00623894	FALSE
0.00567513	0.00524879	FALSE
0.00346218	0.00229559	FALSE
0.0276975	0.0151135	FALSE
0.0254113	0.00701309	FALSE
0.0631	0.0605266	FALSE
0.0093508	0.00701192	FALSE
0.0430065	0.0182997	FALSE
0.0814447	0.0611966	FALSE
0.00738784	0.00855466	FALSE
0.00139176	0.00707168	FALSE
0.00824352	0.00841523	FALSE
0.0355792	0.0464193	FALSE
0.016163	0.0100822	FALSE
0.0251186	0.0316138	FALSE
0.00349663	0.00891858	FALSE
0.00635034	0.00622194	FALSE
0.0314306	0.0319871	FALSE
0.00570817	0.00982291	FALSE
0.0316368	0.0535068	FALSE
0.00574241	0.012777	FALSE
0.00388772	0.00897724	FALSE
0.0244677	0.0380979	FALSE
0.00403039	0.00909805	FALSE
0.00620608	0.00571828	FALSE
0.0227556	0.0352646	FALSE
0.00324571	0.00796762	FALSE
0.00246103	0.00468565	FALSE
0.0126966	0.0145655	FALSE
0.00256785	0.00565835	FALSE
0.0281394	0.024221	FALSE
0.0107305	0.0245693	FALSE
0.000998182	0.00493419	FALSE
0.00417097	0.00510125	FALSE
0.00270916	0.00524736	FALSE
0.0224931	0.0233045	FALSE
0.0033508	0.00416702	FALSE
0.00270916	0.00594187	FALSE
0.00884041	0.0293921	FALSE
0.00235269	0.00339535	FALSE
0.00345774	0.0063277	FALSE
0.014936	0.0311755	FALSE
0.00349339	0.00547886	FALSE
0.00570308	0.00773481	FALSE
0.00605953	0.0146142	FALSE
0.0099804	0.0111923	FALSE
0.00231688	0.00630904	FALSE
0.015327	0.0370344	TRUE
0.00395651	0.0040278	FALSE
0.00555773	0.00377585	FALSE
0.00769532	0.00429116	FALSE
0.0163526	0.0207125	FALSE
0.0083366	0.018164	FALSE
0.00929851	0.010909	FALSE
0.0290356	0.0483989	FALSE
0.0305999	0.0330323	FALSE
0.00623397	0.00583848	FALSE
0.00940439	0.00602507	FALSE
0.0173458	0.00993246	FALSE
0.00284941	0.00255715	FALSE
0.0194828	0.0348637	FALSE
0.00705178	0.00503495	FALSE
0.0418477	0.0277915	FALSE
0.00630387	0.00430568	FALSE
0.00281339	0.0051599	FALSE
0.0134259	0.00615068	FALSE
0.0373575	0.0150575	FALSE
0.0331138	0.0100822	FALSE
0.0812533	0.0316138	FALSE
0.0139932	0.00891858	FALSE
0.00726237	0.00759997	FALSE
0.0870773	0.0366632	FALSE
0.00978996	0.00975505	FALSE
0.00850655	0.0154795	FALSE
0.00508969	0.00841674	FALSE
0.00160165	0.00548234	FALSE
0.00291794	0.00576228	FALSE
0.0214931	0.0299675	FALSE
0.00352288	0.0085122	FALSE
0.00587126	0.0101544	FALSE
0.00697434	0.0108349	FALSE
0.0977476	0.0258558	FALSE
0.0130591	0.0131434	FALSE
0.00974985	0.00675361	FALSE
0.0788172	0.0656434	FALSE
0.0247278	0.0238325	FALSE
0.00263289	0.00430434	FALSE
0.00519462	0.00487168	FALSE
0.00672263	0.00699854	FALSE
0.0211638	0.0351777	FALSE
0.0113467	0.00838084	FALSE
0.00448096	0.00884079	FALSE
0.00384082	0.00710431	FALSE
0.0505352	0.054116	FALSE
0.00647203	0.00888544	FALSE
0.00953024	0.0140265	FALSE
0.00778777	0.00858616	FALSE
0.0141176	0.0128266	FALSE
0.0620533	0.0991529	FALSE
0.00664983	0.0110405	FALSE
0.00369804	0.00407071	FALSE
0.00213349	0.00427254	FALSE
0.0276642	0.0374722	FALSE
0.20908	0.067296	FALSE
0.0184514	0.00504472	FALSE
0.0264861	0.0152956	FALSE
0.0569895	0.0261076	FALSE
0.0100611	0.0059183	FALSE
0.0375071	0.0183354	FALSE
0.0134376	0.0125079	FALSE
0.0861358	0.0531244	FALSE
0.00636331	0.0079186	FALSE
0.00860139	0.0109266	FALSE
0.0614892	0.0532926	FALSE
0.0120846	0.00983664	FALSE
0.022069	0.0148193	FALSE
0.0175912	0.0167739	FALSE
0.012687	0.0246988	FALSE
0.00970184	0.00934646	FALSE
0.00430008	0.00483315	FALSE
0.0259426	0.0275063	FALSE
0.0101265	0.00778141	FALSE
0.0152786	0.0226336	FALSE
0.017979	0.0152075	FALSE
0.00724844	0.00827885	FALSE
0.0338616	0.0268974	FALSE
0.0110858	0.007888	FALSE
0.0148167	0.0109437	FALSE
0.025938	0.0202175	TRUE
0.0208215	0.0179434	FALSE
0.0203154	0.0381801	FALSE
0.00472368	0.00752948	FALSE
0.0375053	0.016231	FALSE
0.0335487	0.0179421	FALSE
0.0330517	0.0395242	FALSE
0.0468262	0.0139265	FALSE
0.0127095	0.00648637	FALSE
0.0459742	0.0271851	TRUE
0.00763277	0.0139158	FALSE
0.00681504	0.0135063	FALSE
0.014411	0.0379186	FALSE
0.00163277	0.00603865	FALSE
0.0283899	0.00380355	FALSE
0.0107882	0.0224016	FALSE
0.00660066	0.00484102	FALSE
0.00287367	0.00666859	FALSE
0.00184482	0.00391668	FALSE
0.0200802	0.0166767	FALSE
0.00567577	0.00888544	FALSE
0.011458	0.0140265	FALSE
0.00198652	0.00858616	FALSE
0.0204328	0.0128266	FALSE
0.108585	0.0991529	FALSE
0.00734303	0.0110405	FALSE
0.00567517	0.00407071	FALSE
0.0045756	0.00427254	FALSE
0.0187635	0.0374722	FALSE
0.0348264	0.067296	FALSE
0.00727028	0.00504472	FALSE
0.0169522	0.0152956	FALSE
0.0129801	0.0261076	FALSE
0.00393659	0.0059183	FALSE
0.0258538	0.0183354	FALSE
0.0136175	0.0125079	FALSE
0.0346466	0.0531244	FALSE
0.00329799	0.0079186	FALSE
0.0048931	0.0109266	FALSE
0.0543914	0.0532926	FALSE
0.0162394	0.00983664	FALSE
0.0165579	0.0101544	FALSE
0.00694937	0.0108349	FALSE
0.0232946	0.0258558	FALSE
0.0102113	0.0131434	FALSE
0.00886399	0.00675361	FALSE
0.0947738	0.0656434	FALSE
0.0427938	0.0238325	FALSE
0.00627548	0.00430434	FALSE
0.0022691	0.00487168	FALSE
0.00248148	0.00481446	FALSE
0.0777411	0.0277296	FALSE
0.00358042	0.00569522	FALSE
0.00900262	0.0332122	FALSE
0.00127596	0.00408317	FALSE
0.00131141	0.00499136	FALSE
0.0106315	0.0102183	FALSE
0.00297682	0.00411403	FALSE
0.0165852	0.0303777	FALSE
0.0168308	0.0345226	FALSE
0.00134647	0.00381822	FALSE
0.0117284	0.0106701	FALSE
0.0176806	0.0195769	FALSE
0.0445381	0.0392879	TRUE
0.00457074	0.0103026	FALSE
0.0904872	0.0336628	FALSE
0.00318866	0.00669829	FALSE
0.00379097	0.0103188	FALSE
0.124526	0.0179421	FALSE
0.0251532	0.0395242	FALSE
0.0207603	0.0139265	FALSE
0.00875049	0.00648637	FALSE
0.0310695	0.0271851	FALSE
0.0100259	0.0139158	FALSE
0.015159	0.0135063	FALSE
0.0114401	0.0379186	FALSE
0.00230219	0.00603865	FALSE
0.00793117	0.00380355	FALSE
0.0101972	0.0224016	FALSE
0.0103743	0.00484102	FALSE
0.00424809	0.00571391	FALSE
0.00223025	0.00513377	FALSE
0.0224441	0.0218103	FALSE
0.0334171	0.0194081	FALSE
0.00240716	0.00382409	FALSE
0.00293816	0.00962791	FALSE
0.0050968	0.00676848	FALSE
0.0351821	0.0427741	FALSE
0.00392879	0.00939424	FALSE
0.00339787	0.0062855	FALSE
0.0076806	0.0289854	FALSE
0.00279616	0.00373457	FALSE
0.00838849	0.00536716	FALSE
0.00746823	0.0226931	FALSE
0.0102644	0.00604061	FALSE
0.00353932	0.00490225	FALSE
0.00184045	0.00256897	FALSE
0.00594606	0.0138819	FALSE
0.0093415	0.00503495	FALSE
0.00647535	0.0277915	FALSE
0.00923534	0.00430568	FALSE
0.00700587	0.0051599	FALSE
0.00360909	0.00615068	FALSE
0.00459982	0.0150575	FALSE
0.0162021	0.00614204	FALSE
0.0264964	0.0457696	FALSE
0.00675676	0.0178675	FALSE
0.0695083	0.0332122	FALSE
0.00346657	0.00408317	FALSE
0.00619031	0.00499136	FALSE
0.0114239	0.00993246	FALSE
0.0015562	0.00255715	FALSE
0.0400368	0.0348637	FALSE
0.00965415	0.0158646	FALSE
0.105559	0.0421994	FALSE
0.00519839	0.00768196	FALSE
0.00986598	0.0357242	FALSE
0.0032533	0.0076966	FALSE
0.011139	0.00616242	FALSE
0.00873409	0.010108	FALSE
0.000742574	0.00595904	FALSE
0.0419731	0.0341678	FALSE
0.00350034	0.00733983	FALSE
0.0226284	0.0299534	FALSE
0.00668246	0.0114645	FALSE
0.0104653	0.0101544	FALSE
0.0104299	0.0108349	FALSE
0.0191981	0.0258558	FALSE
0.0126927	0.0131434	FALSE
0.0065408	0.00675361	FALSE
0.118406	0.0656434	FALSE
0.0540531	0.0427303	FALSE
0.00346449	0.00372161	FALSE
0.0105702	0.00967686	FALSE
0.0184138	0.0120314	FALSE
0.0853184	0.05974	FALSE
0.00533682	0.0123412	FALSE
0.00349898	0.0106257	FALSE
0.0585283	0.0600814	FALSE
0.00664452	0.00772158	FALSE
0.0080933	0.0314897	FALSE
0.00130765	0.00470048	FALSE
0.00855275	0.0083407	FALSE
0.00279162	0.00713806	FALSE
0.0306371	0.0117672	FALSE
0.0453726	0.0203541	FALSE
0.0048765	0.00505318	FALSE
0.0062193	0.0081275	FALSE
0.0611329	0.0300717	FALSE
0.0106011	0.0179865	FALSE
0.00738542	0.00968232	FALSE
0.0396127	0.0677056	FALSE
0.0508145	0.118429	FALSE
0.0150535	0.0089937	FALSE
0.0268561	0.0619261	FALSE
0.0183045	0.0335891	FALSE
0.00395774	0.00609306	FALSE
0.00685537	0.0140055	FALSE
0.0114138	0.0290064	FALSE
0.00724407	0.0093713	FALSE
0.00250892	0.00401627	FALSE
0.0109867	0.0145655	FALSE
0.00109514	0.00565835	FALSE
0.0090437	0.024221	TRUE
0.021862	0.0345226	FALSE
0.00180123	0.00381822	FALSE
0.00469732	0.0106701	FALSE
0.00487357	0.0109267	FALSE
0.0119014	0.0321748	FALSE
0.00600367	0.00623894	FALSE
0.00960486	0.00548478	FALSE
0.00473181	0.00350511	FALSE
0.0050143	0.0191595	FALSE
0.00469649	0.00765933	FALSE
0.008828	0.0162712	FALSE
0.010417	0.00524645	FALSE
0.00670928	0.00761098	FALSE
0.0114764	0.0211816	FALSE
0.0143367	0.0125262	FALSE
0.0038486	0.00343336	FALSE
0.00307182	0.00307286	FALSE
0.00677918	0.0222997	FALSE
0.0073776	0.00674289	FALSE
0.00787179	0.0145681	FALSE
0.0133432	0.00691468	FALSE
0.0147199	0.0058152	FALSE
0.0126725	0.017248	FALSE
0.0133432	0.00604712	FALSE
0.00557732	0.00826326	FALSE
0.0256627	0.0188543	FALSE
0.0255921	0.0172223	FALSE
0.00501182	0.0172874	FALSE
0.00201179	0.00547079	FALSE
0.00180002	0.00728023	FALSE
0.0092109	0.00699854	FALSE
0.0507835	0.0351777	FALSE
0.00296443	0.00838084	FALSE
0.00882177	0.00707168	FALSE
0.00635167	0.00841523	FALSE
0.0488726	0.0464193	FALSE
0.0042343	0.00614204	FALSE
0.167996	0.0457696	FALSE
0.0105505	0.0178675	FALSE
0.0124541	0.0275568	FALSE
0.00137595	0.0026622	FALSE
0.0129128	0.0104232	FALSE
0.00871375	0.0195769	FALSE
0.0292457	0.0392879	FALSE
0.00388062	0.0103026	FALSE
0.0133347	0.0154795	FALSE
0.00560906	0.00841674	FALSE
0.0016933	0.00548234	FALSE
0.00412713	0.00699854	FALSE
0.016191	0.0351777	FALSE
0.0047268	0.00838084	FALSE
0.00352709	0.0118409	FALSE
0.00691309	0.0120677	FALSE
0.039715	0.0472729	FALSE
0.0145316	0.0140056	FALSE
0.019928	0.0145503	FALSE
0.00677201	0.0100565	FALSE
0.011463	0.0121808	FALSE
0.0369639	0.0262273	FALSE
0.00620767	0.00635937	FALSE
0.0188347	0.015735	FALSE
0.0157308	0.0258119	FALSE
0.0155545	0.00892626	FALSE
0.0192911	0.023361	FALSE
0.00409099	0.00579657	FALSE
0.0143185	0.00995708	FALSE
0.00571328	0.0241475	FALSE
0.00578381	0.00952016	FALSE
0.022042	0.0189092	FALSE
0.00620549	0.0104119	FALSE
0.0308159	0.0500672	FALSE
0.0117763	0.00603301	FALSE
0.0225286	0.0308522	FALSE
0.0415668	0.0267531	FALSE
0.00599351	0.006845	FALSE
0.0138203	0.0155849	FALSE
0.0463616	0.0454754	FALSE
0.00877873	0.016053	FALSE
0.00994218	0.0179083	FALSE
0.011846	0.00472092	FALSE
0.00930757	0.00719454	FALSE
0.00461804	0.00591228	FALSE
0.0297881	0.0315051	FALSE
0.0129728	0.00702724	FALSE
0.0148054	0.0142303	FALSE
0.0176255	0.0191432	FALSE
0.104907	0.0258924	FALSE
0.00528765	0.00771827	FALSE
0.0107516	0.0269157	FALSE
0.0726523	0.0339766	TRUE
0.0131486	0.0114927	FALSE
0.0220319	0.0143455	FALSE
0.0725113	0.053025	FALSE
0.0121956	0.0106197	FALSE
0.026365	0.0285276	FALSE
0.0131825	0.00977828	FALSE
0.0404201	0.00785403	FALSE
0.00271347	0.00294624	FALSE
0.021461	0.0359768	FALSE
0.00616697	0.00872383	FALSE
0.00792896	0.0176066	FALSE
0.0039821	0.0034537	FALSE
0.00591883	0.00417345	FALSE
0.00250141	0.00234628	FALSE
0.0539741	0.0172861	FALSE
0.0136344	0.0130189	TRUE
0.00267756	0.00412771	FALSE
0.012049	0.015292	FALSE
0.00746847	0.0078201	FALSE
0.00468541	0.0146497	FALSE
0.0082435	0.00439664	FALSE
0.00200683	0.00342004	FALSE
0.00531634	0.00297825	FALSE
0.00697109	0.0144618	FALSE
0.00749921	0.0134114	FALSE
0.0100694	0.0089193	FALSE
0.00630215	0.0296188	FALSE
0.0956806	0.075444	FALSE
0.00894146	0.00464289	FALSE
0.0040835	0.0168214	FALSE
0.0389341	0.0260293	FALSE
0.00316823	0.00601561	FALSE
0.00721653	0.0170414	FALSE
0.0114384	0.0104119	FALSE
0.0400873	0.0500672	FALSE
0.0102418	0.00603301	FALSE
0.030963	0.036345	FALSE
0.0426797	0.0416725	FALSE
0.00482038	0.00762185	FALSE
0.0119278	0.0222485	FALSE
0.0495056	0.0564903	FALSE
0.00939446	0.0172947	FALSE
0.0289916	0.0229745	FALSE
0.00717754	0.00611626	FALSE
0.00555907	0.0145454	FALSE
0.0140384	0.0125923	FALSE
0.00809232	0.0077781	FALSE
0.0085849	0.0164471	FALSE
0.00467816	0.0125727	FALSE
0.0308829	0.0261594	FALSE
0.00457263	0.00633556	FALSE
0.00657756	0.00749241	FALSE
0.0350334	0.0441619	TRUE
0.00425607	0.00357391	FALSE
0.00218003	0.0054186	FALSE
0.00133615	0.0031067	FALSE
0.00414909	0.0170295	FALSE
0.0303755	0.0158646	FALSE
0.0330122	0.0421994	FALSE
0.014344	0.00768196	FALSE
0.0235886	0.0421461	FALSE
0.0365253	0.00887293	FALSE
0.0089292	0.0108521	FALSE
0.00826011	0.0120314	FALSE
0.106432	0.05974	FALSE
0.0100176	0.0123412	FALSE
0.0257987	0.0145141	FALSE
0.0392605	0.0320833	FALSE
0.00741626	0.00586927	FALSE
0.00228447	0.00517842	FALSE
0.0611183	0.035913	FALSE
0.0157101	0.00888154	FALSE
0.018553	0.0179243	FALSE
0.00997927	0.0170749	FALSE
0.00555185	0.0053793	FALSE
0.0131417	0.0156256	FALSE
0.0300784	0.0535907	FALSE
0.00632489	0.0146448	FALSE
0.00158106	0.00481813	FALSE
0.00593774	0.00457083	FALSE
0.0187267	0.0320227	FALSE
0.0118019	0.0265816	FALSE
0.00772743	0.00548798	FALSE
0.00807868	0.00588168	FALSE
0.0104668	0.010108	FALSE
0.00439043	0.00595904	FALSE
0.0259211	0.0341678	FALSE
0.00389857	0.0101464	FALSE
0.0336471	0.0364403	FALSE
0.00765665	0.0117468	FALSE
0.00316033	0.00649321	FALSE
0.00368706	0.00497647	FALSE
0.0274247	0.0412872	FALSE
0.0204683	0.0345226	FALSE
0.00512586	0.00381822	FALSE
0.0217323	0.0106701	FALSE
0.00312401	0.0120314	FALSE
0.0559163	0.05974	FALSE
0.00687985	0.0123412	FALSE
0.00656302	0.0145141	FALSE
0.0453445	0.0320833	FALSE
0.00294809	0.00586927	FALSE
0.0100368	0.00380355	FALSE
0.00954553	0.0224016	FALSE
0.00421127	0.00484102	FALSE
0.00600042	0.0051599	FALSE
0.00168433	0.00615068	FALSE
0.0130886	0.0150575	FALSE
0.00740299	0.0100822	FALSE
0.0216827	0.0316138	FALSE
0.00456108	0.00891858	FALSE
0.00540256	0.00587094	FALSE
0.0076127	0.0101124	FALSE
0.00705139	0.00369341	FALSE
0.00564793	0.00585842	FALSE
0.00680558	0.00357819	FALSE
0.0121378	0.0169789	FALSE
0.0225567	0.0137866	FALSE
0.00799832	0.0155406	FALSE
0.0106293	0.0191889	FALSE
0.00508665	0.00813864	FALSE
0.00473585	0.00519189	FALSE
0.0498141	0.0389743	FALSE
0.0321336	0.046271	FALSE
0.0551463	0.0383428	FALSE
0.008735	0.0156458	FALSE
0.0024907	0.00680558	FALSE
0.0824739	0.0616361	FALSE
0.00610398	0.020066	FALSE
0.00775031	0.00863705	FALSE
0.0392074	0.0476697	FALSE
0.00340172	0.00856897	FALSE
0.0053639	0.0101544	FALSE
0.00708176	0.0108349	FALSE
0.0219815	0.0258558	FALSE
0.0074674	0.0131434	FALSE
0.00624036	0.00675361	FALSE
0.0810896	0.0656434	FALSE
0.0290592	0.0330323	FALSE
0.00683539	0.00583848	FALSE
0.00304964	0.00602507	FALSE
0.00336005	0.00733933	FALSE
0.00108502	0.00402513	FALSE
0.0228203	0.0391316	FALSE
0.00220488	0.00765933	FALSE
0.0240087	0.0162712	FALSE
0.00195989	0.00524645	FALSE
0.00346481	0.00761098	FALSE
0.0251636	0.0211816	FALSE
0.00286984	0.0125262	FALSE
0.00328936	0.00582874	FALSE
0.0118277	0.00671706	FALSE
0.0302341	0.0319271	FALSE
0.0278098	0.032213	FALSE
0.0119285	0.00505763	FALSE
0.00843041	0.00511348	FALSE
0.00349785	0.00583312	FALSE
0.0314457	0.0408728	FALSE
0.00251845	0.00471163	FALSE
0.0159502	0.00647592	FALSE
0.0235055	0.0330771	FALSE
0.00594634	0.00532708	FALSE
0.00276301	0.00653457	FALSE
0.0301483	0.040955	FALSE
0.0156687	0.0145175	FALSE
0.000664522	0.00469183	FALSE
0.0546656	0.0710099	FALSE
0.00251819	0.00543981	FALSE
0.00164353	0.00582874	FALSE
0.0129035	0.00671706	FALSE
0.0391999	0.0319271	FALSE
0.0167459	0.0234594	FALSE
0.00478954	0.00461105	FALSE
0.00178297	0.00555529	FALSE
0.000804055	0.00591228	FALSE
0.038315	0.0315051	FALSE
0.00318126	0.00702724	FALSE
0.00699105	0.0109838	FALSE
0.0380663	0.0217604	FALSE
0.0154153	0.0261697	FALSE
0.00258669	0.00946629	FALSE
0.00751538	0.0170913	FALSE
0.0146463	0.0292122	FALSE
0.0089835	0.0178255	FALSE
0.013283	0.0151747	FALSE
0.0805369	0.111355	FALSE
0.00856404	0.0214347	FALSE
0.00146812	0.00485313	FALSE
0.00150308	0.00510735	FALSE
0.00171257	0.00637947	FALSE
0.00842304	0.0135438	FALSE
0.00185237	0.00488431	FALSE
0.00230672	0.00730727	FALSE
0.0115686	0.0149985	FALSE
0.00230672	0.00367283	FALSE
0.00775898	0.00599768	FALSE
0.0175451	0.0153056	FALSE
0.00604641	0.00792581	FALSE
0.0164599	0.01675	FALSE
0.00331994	0.0035395	FALSE
0.0047877	0.00399959	FALSE
0.0201928	0.00699854	FALSE
0.0272848	0.0351777	FALSE
0.00544997	0.00838084	FALSE
0.00443684	0.00884079	FALSE
0.00405254	0.00710431	FALSE
0.0500279	0.054116	FALSE
0.00806959	0.00818653	FALSE
0.00845385	0.0134049	FALSE
0.00440159	0.00767096	FALSE
0.00482079	0.00649044	FALSE
0.0604695	0.0911119	FALSE
0.00607839	0.0111595	FALSE
0.00883627	0.0125182	FALSE
0.00474993	0.00611127	FALSE
0.0149832	0.0142205	FALSE
0.0045753	0.00727893	FALSE
0.00181615	0.00278647	FALSE
0.0199078	0.0228831	FALSE
0.0192395	0.0186301	FALSE
0.0254897	0.0568658	FALSE
0.00789134	0.0102616	FALSE
0.0166166	0.0336628	FALSE
0.00774977	0.00669829	FALSE
0.00733087	0.0103188	FALSE
0.0114481	0.0130098	FALSE
0.0277477	0.0306306	FALSE
0.00530522	0.0116023	FALSE
0.00687585	0.00790414	FALSE
0.0464207	0.0487966	FALSE
0.00642211	0.00591221	FALSE
0.00411795	0.00582874	FALSE
0.00868958	0.00671706	FALSE
0.0363287	0.0319271	FALSE
0.0214228	0.0239576	FALSE
0.0040822	0.0028735	FALSE
0.0040822	0.00847668	FALSE
0.00924343	0.0130098	FALSE
0.0218354	0.0306306	FALSE
0.00826677	0.0116023	FALSE
0.00582511	0.00790414	FALSE
0.0586696	0.0487966	FALSE
0.00275559	0.00591221	FALSE
0.0048481	0.00582874	FALSE
0.00561543	0.00671706	FALSE
0.0483415	0.0319271	FALSE
0.0378365	0.0345226	FALSE
0.00383596	0.00381822	FALSE
0.0257358	0.0106701	FALSE
0.00875266	0.0120314	FALSE
0.0358824	0.05974	FALSE
0.0107054	0.0123412	FALSE
0.00777572	0.0145141	FALSE
0.0269884	0.0320833	FALSE
0.00135988	0.00586927	FALSE
0.0165237	0.00380355	FALSE
0.0183016	0.0224016	FALSE
0.00278882	0.00484102	FALSE
0.00247482	0.00571391	FALSE
0.0052982	0.00513377	FALSE
0.0190317	0.0218103	FALSE
0.00888842	0.0234594	FALSE
0.00233539	0.00461105	FALSE
0.00223082	0.00555529	FALSE
0.00139421	0.00576228	FALSE
0.0194493	0.0299675	FALSE
0.0052283	0.0085122	FALSE
0.0073532	0.0101544	FALSE
0.0094093	0.0108349	FALSE
0.0210141	0.0258558	FALSE
0.0144624	0.0131434	FALSE
0.00871232	0.00675361	FALSE
0.0775048	0.0656434	FALSE
0.0375301	0.0427303	FALSE
0.00114995	0.00372161	FALSE
0.00229989	0.00967686	FALSE
0.0098251	0.0109267	FALSE
0.0249112	0.0321748	FALSE
0.00296147	0.00623894	FALSE
0.00759476	0.00571391	FALSE
0.00484253	0.00513377	FALSE
0.00738573	0.0218103	FALSE
0.0264716	0.0345226	FALSE
0.000383142	0.00381822	FALSE
0.00522466	0.0106701	FALSE
0.00633903	0.0109267	FALSE
0.0256696	0.0321748	FALSE
0.00254258	0.00623894	FALSE
0.00706972	0.00571391	FALSE
0.00383088	0.00513377	FALSE
0.00532841	0.0218103	FALSE
0.0482276	0.0345226	FALSE
0.00170625	0.00381822	FALSE
0.0057107	0.0106701	FALSE
0.0115943	0.0108174	FALSE
0.0188016	0.0595561	FALSE
0.00835626	0.00974428	FALSE
0.0280602	0.0308522	FALSE
0.0202966	0.0267531	FALSE
0.00811168	0.006845	FALSE
0.0210973	0.0155849	FALSE
0.0456413	0.0454754	FALSE
0.0174419	0.016053	FALSE
0.0198078	0.0388179	TRUE
0.00163615	0.00491889	FALSE
0.00344636	0.00472054	FALSE
0.00417638	0.00993246	FALSE
0.00466363	0.00255715	FALSE
0.0530401	0.0348637	FALSE
0.00800362	0.0158646	FALSE
0.0555034	0.0421994	FALSE
0.00264467	0.00768196	FALSE
0.0400459	0.0364286	TRUE
0.00253984	0.0067825	FALSE
0.00626261	0.00888571	FALSE
0.00434858	0.0106319	FALSE
0.00413985	0.00815292	FALSE
0.0137067	0.0198296	FALSE
0.00594886	0.00766167	FALSE
0.00191338	0.00645621	FALSE
0.0511741	0.0775822	FALSE
0.0722137	0.0773679	FALSE
0.00306108	0.00692137	FALSE
0.0137749	0.0132239	FALSE
0.033985	0.0256457	FALSE
0.00768749	0.00618369	FALSE
0.0100877	0.00581732	FALSE
0.0149892	0.0137349	FALSE
0.00198233	0.00294153	FALSE
0.0893441	0.0525192	FALSE
0.00538943	0.00701309	TRUE
0.036057	0.0605266	FALSE
0.00191238	0.00701192	FALSE
0.00285088	0.0109266	FALSE
0.0372006	0.0532926	FALSE
0.0181831	0.00983664	FALSE
0.0247836	0.0127988	FALSE
0.00837707	0.0190271	FALSE
0.0240884	0.0304191	FALSE
0.00403212	0.00851544	FALSE
0.00524871	0.00676064	FALSE
0.038757	0.0411475	FALSE
0.0021199	0.00775112	FALSE
0.0145613	0.0265341	FALSE
0.00264118	0.00684392	FALSE
0.00534964	0.00380355	FALSE
0.0170563	0.0224016	FALSE
0.00253587	0.00484102	FALSE
0.00368196	0.0051599	FALSE
0.00350828	0.00615068	FALSE
0.0112196	0.0150575	FALSE
0.00441064	0.0100822	FALSE
0.0165312	0.0316138	FALSE
0.00204904	0.00891858	FALSE
0.00621636	0.00705795	FALSE
0.00437576	0.011251	FALSE
0.00316027	0.00399548	FALSE
0.00354204	0.00417345	FALSE
0.00434073	0.00234628	FALSE
0.0125708	0.0172861	TRUE
0.0111123	0.0130189	FALSE
0.0018752	0.00412771	FALSE
0.00666736	0.015292	FALSE
0.0135417	0.0186301	FALSE
0.0312847	0.0568658	FALSE
0.0155556	0.0102616	FALSE
0.0217316	0.0357242	FALSE
0.0136777	0.0076966	FALSE
0.00281191	0.00616242	FALSE
0.00874818	0.0102183	FALSE
0.00444352	0.00411403	FALSE
0.0238492	0.0303777	FALSE
0.0174251	0.0265816	FALSE
0.00333229	0.00548798	FALSE
0.00222153	0.00588168	FALSE
0.0113849	0.0102183	FALSE
0.0037487	0.00411403	FALSE
0.0157237	0.0303777	FALSE
0.01069	0.0265816	FALSE
0.00121477	0.00548798	FALSE
0.00319311	0.00588168	FALSE
0.00527521	0.0102183	FALSE
0.00204762	0.00411403	FALSE
0.0127022	0.0303777	FALSE
0.00718176	0.0265816	FALSE
0.00301842	0.00548798	FALSE
0.00850016	0.00588168	FALSE
0.00731953	0.00993246	FALSE
0.00509939	0.00255715	FALSE
0.013078	0.0348637	FALSE
0.0127649	0.0158646	FALSE
0.0250442	0.0421994	FALSE
0.0100246	0.00768196	FALSE
0.012105	0.0216095	FALSE
0.00516805	0.00945109	FALSE
0.00586175	0.00561428	FALSE
0.00901745	0.00583312	FALSE
0.0367981	0.0408728	FALSE
0.00246246	0.00471163	FALSE
0.00301738	0.00647592	FALSE
0.0216072	0.0330771	FALSE
0.0027746	0.00532708	FALSE
0.00405729	0.00884281	FALSE
0.0150501	0.0410237	FALSE
0.0201477	0.0549294	FALSE
0.0038839	0.00506294	FALSE
0.0152929	0.0393938	FALSE
0.00669279	0.0161945	FALSE
0.0138706	0.0149687	FALSE
0.050593	0.0590525	FALSE
0.00596435	0.00728009	FALSE
0.00513141	0.00707168	FALSE
0.00315512	0.00841523	FALSE
0.0199709	0.0464193	FALSE
0.00599716	0.00733983	FALSE
0.0163275	0.0299534	FALSE
0.00682913	0.0114645	FALSE
0.0075214	0.0127988	FALSE
0.0073481	0.0190271	FALSE
0.0229108	0.0304191	FALSE
0.0051298	0.00851544	FALSE
0.00242626	0.00676064	FALSE
0.0178503	0.0411475	FALSE
0.00433231	0.00863667	FALSE
0.0520916	0.0316574	FALSE
0.00187156	0.00906275	FALSE
0.00710375	0.00785403	FALSE
0.00252963	0.00294624	FALSE
0.0199598	0.0359768	FALSE
0.0238021	0.0158646	FALSE
0.0683921	0.0421994	FALSE
0.0180508	0.00768196	FALSE
0.0240091	0.0154795	FALSE
0.00495427	0.00841674	FALSE
0.00270233	0.00548234	FALSE
0.003395	0.00481446	FALSE
0.0609714	0.0277296	FALSE
0.0050925	0.00569522	FALSE
0.0181856	0.0332122	FALSE
0.00786311	0.00408317	FALSE
0.00699712	0.00499136	FALSE
0.00803575	0.010108	FALSE
0.0127464	0.00595904	FALSE
0.0198469	0.0341678	FALSE
0.00571409	0.00614204	FALSE
0.149571	0.0457696	FALSE
0.0253844	0.0178675	FALSE
0.037713	0.0155749	FALSE
0.00218174	0.00330058	FALSE
0.00453664	0.00520086	FALSE
0.000865741	0.004879	FALSE
0.0050213	0.0212996	FALSE
0.00141982	0.00477695	FALSE
0.0135383	0.00705795	FALSE
0.00235449	0.011251	FALSE
0.00131574	0.00399548	FALSE
0.00190423	0.00481625	FALSE
0.00180037	0.00663787	FALSE
0.0127757	0.0153044	FALSE
0.0218814	0.0153044	FALSE
0.0320258	0.0100948	FALSE
0.00934806	0.0203828	FALSE
0.0630107	0.0192175	FALSE
0.140251	0.0522931	FALSE
0.0180377	0.0162466	FALSE
0.0153372	0.0213696	FALSE
0.108884	0.0398444	FALSE
0.0354175	0.0229563	FALSE
0.0125316	0.0171115	FALSE
0.00730432	0.00548237	FALSE
0.00484647	0.00491741	FALSE
0.00816779	0.00576228	FALSE
0.0712605	0.0299675	FALSE
0.0037378	0.0085122	FALSE
0.00567513	0.0128063	FALSE
0.00522528	0.00679321	FALSE
0.0215932	0.0297572	FALSE
0.00470621	0.0101673	FALSE
0.00207627	0.00265821	FALSE
0.010935	0.0294362	FALSE
0.019101	0.0186301	FALSE
0.0409357	0.0568658	FALSE
0.0109692	0.0102616	FALSE
0.0209638	0.0336628	FALSE
0.00961705	0.00669829	FALSE
0.00913274	0.0103188	FALSE
0.00553403	0.0130098	FALSE
0.0178473	0.0306306	FALSE
0.00404676	0.0116023	FALSE
0.00608744	0.00790414	FALSE
0.0133854	0.0487966	FALSE
0.00992667	0.00591221	FALSE
0.0033896	0.00551216	FALSE
0.00480769	0.00448638	FALSE
0.0186774	0.023266	FALSE
0.00885109	0.00765933	FALSE
0.00567023	0.0162712	FALSE
0.0108218	0.00524645	FALSE
0.00484044	0.00761098	FALSE
0.0163538	0.0211816	FALSE
0.0142101	0.0125262	FALSE
0.00262767	0.00582874	FALSE
0.00435639	0.00671706	FALSE
0.0235107	0.0319271	FALSE
0.008919	0.0220962	FALSE
0.038891	0.00401543	FALSE
0.0137588	0.00780399	FALSE
0.00487417	0.00588788	FALSE
0.0794386	0.027039	FALSE
0.00345686	0.00492544	FALSE
0.0187707	0.00344215	TRUE
0.0172152	0.0114814	TRUE
0.00335315	0.00348744	FALSE
0.00321488	0.00292129	FALSE
0.00898783	0.0081751	FALSE
0.00324945	0.00429136	FALSE
0.00687915	0.00557084	FALSE
0.0201189	0.0170409	FALSE
0.00276549	0.00322701	FALSE
0.0111657	0.00815245	FALSE
0.0124101	0.0145499	FALSE
0.00691372	0.0164747	FALSE
0.00615278	0.0291047	FALSE
0.00248877	0.00438991	FALSE
0.0199101	0.0154857	FALSE
0.00272922	0.0122711	FALSE
0.046224	0.036526	FALSE
0.0041111	0.00770253	FALSE
0.0286711	0.034038	FALSE
[truncated: 21,410 more rows]
